# Supplementary material for: Patterns of Soil Microbial Diversity, Assembly, and Co-Occurrence Along a Natural Salinity Gradient in an Inland Saline–Alkali Wetland
Source: Microorganisms. 2026 Jul 22;14(7):1602. doi: 10.3390/microorganisms14071602 (PMC13414336; doi:10.3390/microorganisms14071602)
Supplement: Supplementary file 1 [file microorganisms-14-01602-s001.zip]

Archive with 2 entries (2 files):
- Supplementary Materials-revise3 .pdf
- Supplementary Table.xlsx
