# Supplementary material for: Patterns of Soil Microbial Diversity, Assembly, and Co-Occurrence Along a Natural Salinity Gradient in an Inland Saline–Alkali Wetland
Source: Microorganisms. 2026 Jul 22;14(7):1602. doi: 10.3390/microorganisms14071602 (PMC13414336; doi:10.3390/microorganisms14071602)
Supplement: Supplementary file 1 [file microorganisms-14-01602-s001.zip › Supplementary Table.xlsx]

## Sheet: Sheet1
Outline
Table S1	Vegetation characteristics across salinity gradients in the Luyang Lake wetland.
Table S2	Soil physical and chemical properties of Luyang Lake Wetland
Table S3	Statistical results of phylum-level differential abundance analysis using clr-transformed data with FDR correction
Table S4	Statistical results of class-level differential abundance analysis using clr-transformed data with FDR correction
Table S5	Bacterial network node attributes
Table S6	Fungal network node attributes
Table S7	Taxa_Environment_Sensitivity_Analysis

## Sheet: Supplementary Table S1
ST 1. Vegetation characteristics across salinity gradients in the Luyang Lake wetland
Variable	NT	ZZ	HB	F	P
Total vegetation cover (%)	78.3 ± 12.5	71.7 ± 15.2	65.0 ± 18.6	0.52	0.623
Species richness (no. m⁻²)	8.7 ± 2.1	7.3 ± 1.5	6.0 ± 2.6	1.18	0.368
Aboveground biomass (g m⁻²)	245 ± 68	198 ± 55	156 ± 89	1.85	0.227
Litter cover (%)	15.0 ± 5.0	12.3 ± 4.5	10.0 ± 6.2	0.68	0.541
Dominant species 1	Phragmites australis	Phragmites australis	Suaeda glauca	—	—
Dominant species 2	Cynodon dactylon	Cynodon dactylon	Kochia scoparia	—	—
Dominant species 3	Plantago asiatica	Plantago asiatica	Cynodon dactylon	—	—
Values are means ± standard deviation. One-way ANOVA was used to test differences among salinity groups; no variable showed significant differences at P < 0.05. NT, non-saline; ZZ, moderately saline; HB, hypersaline.

## Sheet: Supplementary Table S2
ST 2. Soil physical and chemical properties of Luyang Lake Wetland
		pH	EC(ms/cm)	OM(g/kg)	AP(mg/kg)	AN(mg/kg)	AK(mg/kg)	SO42-(cmol/kg)	Ca2+(cmol/kg)	Mg2+(cmol/kg)	Na+(cmol/kg)	Cl-(cmol/kg)	Soil water content（%）	CO₃²⁻（mg/kg）	HCO₃⁻（mg/kg）	Ex-Na⁺（cmoL/kg)	Cation exchange capacity (CEC)(cmol/kg)	ESP（%）	SAR	Estimated base saturation (BSₑₛₜ)(%)	DOC (mg/kg)	DOC/OM(%)	DOC/SOC(%)	NH₄⁺-N（mg/kg）	NO₃⁻-N（mg/kg)	NH₄⁺-N/NO₃⁻-N
NT	S1	8.32	0.6	21	49.01	109	360	0.593	6.98	2.96	1.02	0.2	17.1149	0	235.321	1.31959	13.84	9.53459	0.46	79.19	102.907	0.49	0.84	0.732253	25.5285	0.03
	S2	8.19	0.46	29	46.22	96	321	0.571	5.92	2.33	1.63	0.61	16.9475	1.8619	244.664	1.2898	14.1401	9.12158	0.8	69.87	275.465	0.95	1.64	0.69	25.7243	0.03
	S3	8.99	0.61	22	39.64	94.3	298	0.492	5.74	3.01	1.89	0.3	16.7391	0.4412	245.468	1.4589	12.9921	11.2291	0.9	81.9	202.97	0.92	1.59	0.71	25.9683	0.03
	S4	8.61	0.33	19	37.11	96	267	0.333	5.64	3.26	1.22	0.59	17.3184	2.6824	235.002	1.3114	14.4042	9.10429	0.58	70.26	308.047	1.62	2.8	0.76	24.3533	0.03
	S5	8.74	0.56	17	46.19	72	246	0.168	6.19	3.91	1.7	0.61	16.99	2.0741	203.108	1.3426	13.2183	10.1571	0.76	89.27	253.469	1.49	2.57	0.68	23.7854	0.03
	S6	8.63	0.41	18	44.33	89	284	0.169	4.32	2.97	2.19	0.11	16.9127	1.0224	239.917	1.4122	12.852	10.9882	1.15	73.76	147.227	0.82	1.41	0.75	25.7118	0.03
	S7	8.2	0.13	23	38.48	120	273	0.274	4.98	2.33	2.33	0.09	16.0702	2.7987	220.469	1.2352	12.0496	10.251	1.22	80	301.246	1.31	2.26	0.73	23.8278	0.03
	S8	9.07	0.302	10.2	28.39	50.5	242	0.196	6.83	4.48	1.85	0.279	17.6213	2.0016	238.774	1.3193	14.0404	9.39646	0.78	93.73	348.512	3.42	5.89	0.62	24.9143	0.02
	S9	8.76	0.168	22	32.49	112	327	0.102	6.08	4.08	1.93	0.041	17.7586	2.6681	247.943	1.4545	10.573	13.7567	0.86	114.35	317.017	1.44	2.48	0.69	23.0447	0.03
ZZ	S10	8.84	0.452	7.2	26.97	47.6	230	1.29	4.5	5.26	4.31	10.2	18.1053	40.8466	304.533	2.4744	20.44	12.1057	1.95	68.84	52.5511	0.73	1.26	0.761247	23.7698	0.03
	S11	8.86	2.91	5.2	24.22	35.3	157	6.53	1.27	5.05	3.92	6.41	18.0642	36.6605	290.046	2.5648	22.9306	11.1851	2.21	44.66	105.384	2.03	3.49	0.78	23.4257	0.03
	S12	8.6	4.37	9.2	23.39	45.1	230	9.7	1.38	5.72	5.15	0.52	19.256	44.6366	299.495	2.4054	20.9943	11.4574	2.73	58.35	59.6994	0.65	1.12	0.77	22.4165	0.03
	S13	8.69	3.01	9.68	23.96	46.9	240	6.91	3.11	4.3	3.94	6.32	18.6181	40.8022	266.495	2.27	22.9355	9.89732	2.05	49.49	92.4181	0.95	1.65	0.76	23.4848	0.03
	S14	8.97	3.96	10.3	24.98	50.9	167	6.37	2.95	5.32	4.12	6.44	18.2994	35.6559	264.171	2.3802	21.7805	10.9281	2.03	56.89	69.6741	0.68	1.17	0.79	23.9436	0.03
	S15	8.94	3.54	9.37	25.01	39.64	138	7.88	4.02	5.66	4.3	6.91	18.525	44.4006	276.895	2.4672	21.0904	11.6982	1.95	66.29	63.1802	0.67	1.16	0.92	23.4642	0.04
	S16	9.1	3.73	9.88	26.7	40.19	143	7.91	1.09	4.98	3.61	5.33	18.4188	39.0222	276.693	2.3589	20.9146	11.2787	2.07	46.28	72.9358	0.74	1.27	0.81	22.9718	0.04
	S17	9.06	2.66	10.6	22.06	42.31	190	8.66	4.46	4.69	3.7	5.7	19.9328	38.8309	268.562	2.3491	21.9792	10.6878	1.73	58.46	98.7637	0.93	1.61	0.82	23.6436	0.03
	S18	8.92	1.9	11	22.37	46.33	178	8.9	3.2	5.38	3.8	6.65	19.8585	40.7995	272.411	2.4395	21.1073	11.5576	1.83	58.65	53.7446	0.49	0.84	0.81	21.9504	0.04
HB	S19	8.8	5.36	5.5	10.91	32	200	13.2	1.2	5.94	6.1	12.8	19.9526	54.4621	387.587	5.88935	26.24	22.4442	3.23	50.46	71.8964	1.31	2.25	1.97922	21.9453	0.09
	S20	8.92	6.21	6.1	16.46	26.6	150	21.3	1.06	6.36	6.35	11.5	19.2954	47.5507	361.904	4.8126	27.5261	17.4838	3.3	50.03	41.0856	0.67	1.16	1.99	20.9011	0.1
	S21	8.94	9.02	6.5	14.55	6.1	197	14.8	0.73	7.47	8.4	32.6	20.8342	40.1198	364.356	5.1399	27.0493	19.002	4.15	61.37	50.0311	0.77	1.33	1.96	20.4464	0.1
	S22	9.3	7.69	5.3	12.01	23	140	20.16	0.49	7.66	8.89	33.96	19.3617	45.4636	374.995	5.6249	29.587	19.0114	4.4	57.59	55.5134	1.05	1.81	1.8	20.3888	0.09
	S23	9.1	8.67	5.6	12.56	10	160	19.34	0.94	7.39	8.67	33.79	21.6099	46.8876	360.227	5.4555	28.8219	18.9283	4.25	58.98	52.2082	0.93	1.61	2.11	20.447	0.1
	S24	9.05	9.02	4.9	13.49	19	183	19.37	0.76	5.98	7.95	20.69	21.7428	39.7582	361.805	4.6199	29.1636	15.8413	4.33	50.37	35.0986	0.72	1.23	2.23	18.0438	0.12
	S25	9.32	6.31	4.7	14.62	16	172	13.96	0.93	6.34	7.36	27.36	20.1447	50.8151	381.022	4.8608	29.1529	16.6735	3.86	50.18	43.6193	0.93	1.6	1.92	18.5618	0.1
	S26	8.91	6.97	5.4	15.37	17	143	14.22	0.88	6.74	6.98	16.9	20.7926	40.7341	364.236	5.0509	28.4033	17.7828	3.58	51.4	77.9493	1.44	2.49	1.67	19.5896	0.09
	S27	9	9.3	6.1	11.3	21	139	18.8	0.76	5.8	8.9	28.94	19.4326	51.3069	384.617	4.3786	29.4823	14.8516	4.91	52.44	65.7305	1.08	1.86	1.76	19.6134	0.09

## Sheet: Supplementary Table S3
ST 3. Statistical results of phylum-level differential abundance analysis using clr-transformed data with FDR correction
Taxon	KW_raw_p	KW_FDR	Significant
p__Abditibacteriota	0.000714887	0.0025296	Yes
p__Acetothermia	0.406068	0.455589	No
p__Acidobacteriota	0.000161352	0.00123703	Yes
p__Actinobacteriota	0.000228788	0.00146237	Yes
p__Armatimonadota	0.00116727	0.00298303	Yes
p__Bacteroidota	0.236711	0.286544	No
p__Bdellovibrionota	0.0043662	0.00772481	Yes
p__Calditrichota	0.00173891	0.00349011	Yes
p__Campylobacterota	0.0216947	0.0344123	Yes
p__Candidatus_Saccharibacteria	0.208482	0.274005	No
p__Chlamydiae	0.607066	0.649419	No
p__Chloroflexi	4.51604e-05	0.000692459	Yes
p__Cyanobacteria	0.00100654	0.00283134	Yes
p__Dadabacteria	0.00152884	0.00334889	Yes
p__Deferribacterota	0.0297481	0.0456137	Yes
p__Deinococcota	0.216349	0.276185	No
p__Dependentiae	0.0617394	0.0887504	No
p__Desulfobacterota	0.898001	0.917957	No
p__Elusimicrobiota	0.926967	0.926967	No
p__Entotheonellaeota	6.54044e-05	0.000752151	Yes
p__Fibrobacterota	0.246945	0.291269	No
p__Firmicutes	0.00103535	0.00283134	Yes
p__GAL15	0.00841468	0.0138241	Yes
p__Gemmatimonadota	0.00140474	0.00323091	Yes
p__Halanaerobiaeota	0.874556	0.914309	No
p__Hydrogenedentes	0.00372536	0.00685466	Yes
p__Latescibacterota	0.0445514	0.0661086	No
p__Lentisphaerae	0.260363	0.299417	No
p__MBNT15	0.000670908	0.0025296	Yes
p__Methylomirabilota	0.00676176	0.01152	Yes
p__Myxococcota	3.0854e-05	0.000692459	Yes
p__NB1-j	0.00191266	0.00366594	Yes
p__Nitrospinota	0.000911882	0.00283134	Yes
p__Nitrospirota	0.00104636	0.00283134	Yes
p__Patescibacteria	0.222149	0.276185	No
p__Planctomycetota	4.51604e-05	0.000692459	Yes
p__Poribacteria	0.16087	0.217647	No
p__Proteobacteria	0.000254325	0.00146237	Yes
p__SAR324_clade(Marine_group_B)	0.000467351	0.00214981	Yes
p__Schekmanbacteria	0.000568413	0.002377	Yes
p__Spirochaetota	9.81242e-05	0.000902742	Yes
p__Sumerlaeota	0.0954449	0.133044	No
p__Verrucomicrobiota	0.000440927	0.00214981	Yes
p__WPS-2	0.00174505	0.00349011	Yes
p__WS2	0.0013489	0.00323091	Yes
p__Zixibacteria	0.461049	0.504959	No

## Sheet: Supplementary Table S4
ST 4. Statistical results of class-level differential abundance analysis using clr-transformed data with FDR correction
Taxon	KW_raw_p	KW_FDR	Significant
c__028H05-P-BN-P5	0.926967	0.934822	No
c__Abditibacteria	0.0100554	0.021519	Yes
c__ABY1	0.0202169	0.0375909	Yes
c__Acetothermiia	0.354504	0.430469	No
c__Acidimicrobiia	0.157779	0.21336	No
c__Acidobacteriae	0.000810252	0.00349867	Yes
c__Acidobacteriia	0.00183987	0.00591742	Yes
c__Actinobacteria	0.000649944	0.00313769	Yes
c__Actinobacteriota	0.000649944	0.00313769	Yes
c__AKAU4049	0.0356111	0.0614163	No
c__Alphaproteobacteria	0.303541	0.372385	No
c__Anaerolineae	0.0155999	0.0305939	Yes
c__Armatimonadia	0.0259247	0.0467431	Yes
c__AT-s3-28	0.620051	0.686828	No
c__Babeliae	0.00476871	0.0128972	Yes
c__Bacilli	0.00544311	0.014394	Yes
c__bacteriap25	0.138963	0.196865	No
c__Bacteroidia	0.223721	0.289379	No
c__BD2-11_terrestrial_group	0.000423399	0.00249859	Yes
c__BD7-11	0.790913	0.818423	No
c__Bdellovibrionia	0.803567	0.824349	No
c__Berkelbacteria	0.173544	0.232042	No
c__Betaproteobacteria	0.00145775	0.00512918	Yes
c__Blastocatellia	5.4061e-05	0.00109901	Yes
c__Brocadiae	0.150177	0.205414	No
c__Caldilineae	0.000939636	0.00385575	Yes
c__Calditrichia	0.000439374	0.00249859	Yes
c__Campylobacteria	0.137986	0.196865	No
c__Candidatus_Brocadiae	0.0100023	0.021519	Yes
c__Chlamydiae	0.143446	0.19919	No
c__Chlamydiia	0.402503	0.478978	No
c__Chloroflexia	5.54125e-05	0.00109901	Yes
c__Clostridia	0.00599756	0.0155154	Yes
c__Coriobacteriia	0.0186744	0.0352739	Yes
c__Cyanobacteriia	0.0147959	0.0303571	Yes
c__Cytophagia	0.682007	0.737807	No
c__Dadabacteriia	0.000516776	0.00279529	Yes
c__Dehalococcoidia	0.000160784	0.0012946	Yes
c__Deinococci	0.0288185	0.0511851	No
c__Deltaproteobacteria	0.000355566	0.00235069	Yes
c__Desulfobulbia	0.0101266	0.021519	Yes
c__Desulfotomaculia	0.936828	0.936828	No
c__Desulfovibrionia	0.274994	0.340878	No
c__Desulfuromonadia	0.0147959	0.0303571	Yes
c__Dojkabacteria	0.790913	0.818423	No
c__Elusimicrobia	0.790913	0.818423	No
c__Entotheonellia	0.000106229	0.00115734	Yes
c__Fibrobacteria	0.523475	0.604791	No
c__Fimbriimonadia	0.00217931	0.00648344	Yes
c__Flavobacteriia	0.679605	0.737807	No
c__Gammaproteobacteria	0.007256	0.0172693	Yes
c__Gemmatimonadetes	0.00126592	0.00470763	Yes
c__Gemmatimonadota	4.48429e-05	0.00109901	Yes
c__Gitt-GS-136	0.00173891	0.00591229	Yes
c__Gracilibacteria	0.228507	0.29239	No
c__Halanaerobiia	0.813549	0.827456	No
c__Holophagae	0.0074374	0.0173539	Yes
c__Hydrogenedentia	0.0011388	0.00437153	Yes
c__JG30-KF-CM66	0.0228332	0.0418022	Yes
c__Kapabacteria	0.00943679	0.0211883	Yes
c__KD4-96	0.000187117	0.00130982	Yes
c__Kiritimatiellae	0.581906	0.656738	No
c__Ktedonobacteria	0.00146548	0.00512918	Yes
c__Latescibacteria	0.143953	0.19919	No
c__Lentisphaeria	0.62334	0.686828	No
c__Leptospirae	0.552892	0.632636	No
c__Limnochordia	0.118567	0.172067	No
c__Lineage_IIa	0.0623962	0.10034	No
c__Lineage_IIb	0.360175	0.432938	No
c__Longimicrobia	0.00197088	0.0060137	Yes
c__MB-A2-108	0.0018205	0.00591742	Yes
c__Methylomirabilia	0.00265057	0.00769312	Yes
c__Microgenomatia	0.428132	0.504432	No
c__Myxococcia	0.200195	0.261793	No
c__Negativicutes	0.0156826	0.0305939	Yes
c__Nitriliruptoria	0.0731297	0.114506	No
c__Nitrospinia	0.000659179	0.00313769	Yes
c__Nitrospiria	0.0582487	0.0949534	No
c__OLB14	0.0378119	0.0633748	No
c__Oligoflexia	0.0543769	0.0898729	No
c__OM190	0.770263	0.818405	No
c__Omnitrophia	0.000440927	0.00249859	Yes
c__Opitutae	0.00354586	0.0100466	Yes
c__P2-11E	0.00690639	0.0167727	Yes
c__P9X2b3D02	0.0980036	0.149518	No
c__Parcubacteria	0.00899795	0.0205915	Yes
c__PAUC43f_marine_benthic_group	0.000106981	0.00115734	Yes
c__Phycisphaerae	0.00396256	0.0109662	Yes
c__Pla3_lineage	0.0153542	0.0305939	Yes
c__Pla4_lineage	0.0962903	0.148812	No
c__Planctomycetes	3.687e-05	0.00109901	Yes
c__Planctomycetia	0.000170119	0.0012946	Yes
c__Polyangia	0.000162208	0.0012946	Yes
c__Rhodothermia	9.01593e-05	0.00115734	Yes
c__Rubrobacteria	0.00081455	0.00349867	Yes
c__S0134_terrestrial_group	0.584993	0.656738	No
c__Saccharimonadia	0.178826	0.236448	No
c__Saprospiria	0.254013	0.321569	No
c__Sericytochromatia	0.0363728	0.0618338	No
c__SHA-26	0.0731297	0.114506	No
c__Sphingobacteriia	0.739643	0.792951	No
c__Spirochaetia	2.95753e-05	0.00109901	Yes
c__Subgroup_18	0.00690639	0.0167727	Yes
c__Subgroup_21	1.88298e-05	0.00109901	Yes
c__Subgroup_22	0.118567	0.172067	No
c__Subgroup_25	0.000125827	0.00124779	Yes
c__Subgroup_26	0.00101367	0.00402088	Yes
c__Subgroup_5	0.446643	0.521083	No
c__Sumerlaeia	0.00621289	0.0157305	Yes
c__Symbiobacteriia	0.260363	0.326139	No
c__Thermoanaerobaculia	0.0343769	0.0601596	No
c__Thermoleophilia	0.000174064	0.0012946	Yes
c__Thermomicrobia	0.0180909	0.0347229	Yes
c__TK10	7.89885e-05	0.00115734	Yes
c__vadinHA49	0.00193984	0.0060137	Yes
c__Vampirivibrionia	0.113053	0.168167	No
c__Verrucomicrobiae	0.104428	0.157303	No
c__Verrucomicrobiotae	0.000823215	0.00349867	Yes
c__Vicinamibacteria	6.96918e-05	0.00115734	Yes

## Sheet: Supplementary Table S5
ST 5. Bacterial network node attributes
	nodes_num	edges_num	positive.cor_num	negative.cor_num	average_degree	average_path_length	network_diameter	network_density	clustering_coefficient	degree_centralization	modularity
NT	1905	41134	40627	507	43.1853	4.46058	18.3527	0.0226814	0.823834	0.0471716	0.77396
ZZ	1740	15677	15582	95	21.043	6.26009	20.4134	0.0141323	0.899473	0.0295212	0.898283
HB	1490	15181	13881	1300	17.4494	5.96911	19.6632	0.0100342	0.826057	0.0566708	0.709163

## Sheet: Supplementary Table S6
	ST 6. Fungal network node attributes
		nodes_num	edges_num	positive.cor_num	negative.cor_num	average_degree	average_path_length	network_diameter	network_density	clustering_coefficient	degree_centralization	modularity
abs(r) >0.8	NT	511	3409	3396	13	13.3425	5.16025	18.3215	0.0261617	0.912881	0.0483481	0.890534
	ZZ	496	3636	3611	25	14.6613	2.59922	9.06558	0.029619	0.974734	0.051189	0.897112
	HB	188	1784	1780	4	18.9787	1.14907	7.08797	0.10149	0.998772	0.149846	0.569748
abs(r) >0.7	NT	1906	24700	20798	3902	25.9182	4.48566	17.3313	0.0136053	0.769496	0.0593605	0.653966
	ZZ
	HB

## Sheet: Supplementary Table S7
ST 7. Taxa_Environment_Sensitivity_Analysis
Phylum	Variable	Spearman	Pearson	Kendall	CLR_Spearman	P_Spearman	P_Pearson	P_Kendall	P_CLR_Spearman
Abditibacteriota	AKmg_kg	0.267ns	0.5974**	0.1937ns	0.3066ns	0.178143	0.001001	0.195637	0.119874
Abditibacteriota	ANmg_kg	0.4042*	0.4782*	0.3306*	0.5324**	0.036533	0.011634	0.027015	0.00425
Abditibacteriota	APmg_kg	0.5257**	0.5737**	0.4039**	0.5794**	0.004862	0.001756	0.006834	0.001541
Abditibacteriota	Ca2+cmol_kg	0.3773ns	0.4756*	0.32*	0.4891**	0.052394	0.012161	0.032296	0.009627
Abditibacteriota	Cation_exchange_capacity_CECcmol_kg	-0.4434*	-0.4248*	-0.3828*	-0.4799*	0.020536	0.027199	0.010356	0.01131
Abditibacteriota	Cl-cmol_kg	-0.3637ns	-0.3572ns	-0.2814ns	-0.4515*	0.062195	0.067369	0.059842	0.018068
Abditibacteriota	CO₃²⁻mg_kg	-0.3689ns	-0.4213*	-0.2673ns	-0.4292*	0.058318	0.028621	0.073799	0.025461
Abditibacteriota	DOC_mg_kg	0.0929ns	0.1311ns	0.0737ns	0.2289ns	0.644786	0.514446	0.62136	0.250704
Abditibacteriota	DOC_OM_	-0.5051**	-0.2608ns	-0.3837*	-0.3778ns	0.007203	0.188856	0.010951	0.052021
Abditibacteriota	DOC_SOC_	-0.5107**	-0.261ns	-0.3844*	-0.3759ns	0.006495	0.1885	0.010315	0.053292
Abditibacteriota	ECms_cm	-0.3117ns	-0.4357*	-0.2708ns	-0.4454*	0.113424	0.023122	0.070081	0.019891
Abditibacteriota	ESP_	-0.3206ns	-0.3736ns	-0.2353ns	-0.5452**	0.102992	0.054914	0.11506	0.003274
Abditibacteriota	Estimated_base_saturation_BSₑₛₜ_	0.1776ns	0.2447ns	0.151ns	0.2167ns	0.375416	0.218713	0.31184	0.277553
Abditibacteriota	Ex-Na⁺cmoL_kg	-0.3085ns	-0.4105*	-0.243ns	-0.4766*	0.117388	0.033453	0.104486	0.011951
Abditibacteriota	HCO₃⁻mg_kg	-0.2791ns	-0.3352ns	-0.1932ns	-0.4542*	0.158553	0.087408	0.1958	0.017313
Abditibacteriota	Mg2+cmol_kg	-0.4097*	-0.498**	-0.3095*	-0.5572**	0.03383	0.008204	0.038438	0.002536
Abditibacteriota	Na+cmol_kg	-0.3926*	-0.4333*	-0.2985*	-0.4915**	0.042786	0.023977	0.045585	0.009231
Abditibacteriota	NH₄⁺-N_NO₃⁻-N	-0.3949*	-0.3701ns	-0.3531*	-0.5801**	0.041516	0.057371	0.032136	0.001515
Abditibacteriota	NH₄⁺-Nmg_kg	-0.3948*	-0.3829*	-0.3613*	-0.5042**	0.041569	0.048659	0.016304	0.007325
Abditibacteriota	NO₃⁻-Nmg_kg	0.6411**	0.5891**	0.4928**	0.6892**	0.003095	0.007954	0.006829	0.001098
Abditibacteriota	OMg_kg	0.3758ns	0.5573**	0.2818ns	0.4498*	0.053406	0.002527	0.059795	0.01858
Abditibacteriota	pH	-0.3185ns	-0.4431*	-0.2681ns	-0.3017ns	0.105375	0.02063	0.073694	0.126134
Abditibacteriota	SAR	-0.3735ns	-0.4375*	-0.3025*	-0.4784*	0.054993	0.022472	0.043062	0.011596
Abditibacteriota	SO42-cmol_kg	-0.3178ns	-0.4518*	-0.2814ns	-0.4231*	0.106282	0.018003	0.059842	0.027867
Abditibacteriota	Soil_water_content_	-0.4633*	-0.4471*	-0.3758*	-0.5519**	0.014949	0.01938	0.011847	0.002841
Acetothermia	AKmg_kg	-0.1737ns	-0.2357ns	-0.1397ns	-0.1081ns	0.386355	0.236551	0.371547	0.591502
Acetothermia	ANmg_kg	-0.3473ns	-0.1963ns	-0.2746ns	-0.0998ns	0.075946	0.326403	0.078741	0.620291
Acetothermia	APmg_kg	-0.5367**	-0.2763ns	-0.418**	-0.3608ns	0.003896	0.162972	0.007366	0.064468
Acetothermia	Ca2+cmol_kg	-0.4785*	-0.2718ns	-0.3871*	-0.2793ns	0.011572	0.170205	0.013192	0.15821
Acetothermia	Cation_exchange_capacity_CECcmol_kg	0.4185*	0.3012ns	0.3461*	0.2082ns	0.029821	0.126808	0.026501	0.2974
Acetothermia	Cl-cmol_kg	0.4169*	0.4521*	0.3376*	0.1722ns	0.030524	0.017905	0.030655	0.390442
Acetothermia	CO₃²⁻mg_kg	0.302ns	0.1737ns	0.2296ns	0.2045ns	0.125823	0.386126	0.141606	0.306097
Acetothermia	DOC_mg_kg	-0.2583ns	-0.155ns	-0.2113ns	-0.1532ns	0.193295	0.440115	0.175631	0.445414
Acetothermia	DOC_OM_	0.1369ns	-0.0221ns	0.0955ns	-0.0293ns	0.495964	0.912804	0.544497	0.884479
Acetothermia	DOC_SOC_	0.1267ns	-0.0224ns	0.0858ns	-0.0315ns	0.528877	0.911553	0.58385	0.87623
Acetothermia	ECms_cm	0.4492*	0.3096ns	0.3511*	0.2091ns	0.018757	0.11608	0.024577	0.295157
Acetothermia	ESP_	0.5694**	0.3414ns	0.454**	0.2625ns	0.001934	0.081342	0.00361	0.18588
Acetothermia	Estimated_base_saturation_BSₑₛₜ_	-0.1023ns	-0.0859ns	-0.0764ns	-0.1563ns	0.611574	0.670189	0.62423	0.436291
Acetothermia	Ex-Na⁺cmoL_kg	0.4505*	0.3633ns	0.3561*	0.2275ns	0.018368	0.062484	0.022775	0.253815
Acetothermia	HCO₃⁻mg_kg	0.5065**	0.3136ns	0.3911*	0.2979ns	0.007013	0.111171	0.012178	0.131216
Acetothermia	Mg2+cmol_kg	0.432*	0.3693ns	0.3556*	0.1704ns	0.024443	0.058022	0.022798	0.395579
Acetothermia	Na+cmol_kg	0.4973**	0.3856*	0.4001*	0.2985ns	0.008308	0.046993	0.01033	0.13039
Acetothermia	NH₄⁺-N_NO₃⁻-N	0.4683*	0.287ns	0.4143*	0.1024ns	0.013747	0.146692	0.016229	0.611244
Acetothermia	NH₄⁺-Nmg_kg	0.3967*	0.2833ns	0.3083*	0.1827ns	0.040497	0.152188	0.049795	0.361609
Acetothermia	NO₃⁻-Nmg_kg	-0.5493*	-0.2381ns	-0.4644*	-0.1853ns	0.014847	0.326346	0.013947	0.447687
Acetothermia	OMg_kg	-0.3494ns	-0.2033ns	-0.284ns	-0.1518ns	0.074027	0.309176	0.069373	0.449874
Acetothermia	pH	0.2534ns	0.3397ns	0.2167ns	0.0452ns	0.202209	0.083027	0.166408	0.82287
Acetothermia	SAR	0.5016**	0.3594ns	0.4096**	0.3145ns	0.007686	0.065557	0.008725	0.110161
Acetothermia	SO42-cmol_kg	0.39*	0.3682ns	0.3376*	0.1981ns	0.044301	0.05883	0.030655	0.32183
Acetothermia	Soil_water_content_	0.4059*	0.1343ns	0.3192*	0.2247ns	0.035662	0.504098	0.040766	0.2599
Acidobacteriota	AKmg_kg	-0.3847*	-0.3929*	-0.2429ns	-0.171ns	0.047529	0.042612	0.076269	0.393789
Acidobacteriota	ANmg_kg	-0.2448ns	-0.3378ns	-0.1769ns	0.0656ns	0.218357	0.084845	0.196084	0.744968
Acidobacteriota	APmg_kg	-0.2289ns	-0.2779ns	-0.151ns	0.0733ns	0.250704	0.160541	0.281295	0.716496
Acidobacteriota	Ca2+cmol_kg	-0.2735ns	-0.3166ns	-0.1883ns	0.0076ns	0.167393	0.107588	0.168761	0.969861
Acidobacteriota	Cation_exchange_capacity_CECcmol_kg	0.2576ns	0.3159ns	0.2023ns	-0.0024ns	0.194502	0.108449	0.145649	0.990355
Acidobacteriota	Cl-cmol_kg	0.1853ns	-0.0462ns	0.1027ns	-0.0666ns	0.354751	0.819044	0.452862	0.741528
Acidobacteriota	CO₃²⁻mg_kg	0.3166ns	0.496**	0.2111ns	0.0333ns	0.107634	0.008515	0.122829	0.869119
Acidobacteriota	DOC_mg_kg	-0.3651ns	-0.526**	-0.2422ns	-0.1551ns	0.061142	0.004835	0.079819	0.439928
Acidobacteriota	DOC_OM_	-0.4689*	-0.3771ns	-0.3487*	-0.472*	0.013619	0.052507	0.011496	0.012939
Acidobacteriota	DOC_SOC_	-0.4639*	-0.3765ns	-0.3434*	-0.4669*	0.014798	0.052923	0.012305	0.014069
Acidobacteriota	ECms_cm	0.2546ns	0.15ns	0.1769ns	-0.0388ns	0.199956	0.455131	0.196084	0.847736
Acidobacteriota	ESP_	0.1306ns	0.0864ns	0.0655ns	-0.2112ns	0.515994	0.668139	0.649567	0.290212
Acidobacteriota	Estimated_base_saturation_BSₑₛₜ_	-0.5824**	-0.4956**	-0.4017**	-0.3535ns	0.001435	0.008567	0.002898	0.070494
Acidobacteriota	Ex-Na⁺cmoL_kg	0.2965ns	0.17ns	0.1971ns	-0.0269ns	0.133174	0.396525	0.150133	0.894163
Acidobacteriota	HCO₃⁻mg_kg	0.3199ns	0.1928ns	0.2194ns	-0.0024ns	0.103805	0.335258	0.113682	0.990355
Acidobacteriota	Mg2+cmol_kg	0.2259ns	0.2612ns	0.1141ns	-0.1059ns	0.257176	0.188102	0.404248	0.598953
Acidobacteriota	Na+cmol_kg	0.2161ns	0.1427ns	0.1282ns	-0.0684ns	0.278942	0.477794	0.362486	0.734702
Acidobacteriota	NH₄⁺-N_NO₃⁻-N	0.0869ns	0.0415ns	0.0512ns	-0.2415ns	0.666531	0.837104	0.733854	0.224938
Acidobacteriota	NH₄⁺-Nmg_kg	0.334ns	0.0682ns	0.2443ns	-3e-04ns	0.088632	0.735448	0.075971	0.998793
Acidobacteriota	NO₃⁻-Nmg_kg	0.5127*	0.3862ns	0.3824*	0.6743**	0.024782	0.102382	0.022795	0.001545
Acidobacteriota	OMg_kg	-0.2556ns	-0.3606ns	-0.1743ns	-0.0012ns	0.198217	0.06462	0.203297	0.995176
Acidobacteriota	pH	0.0052ns	0.1418ns	0ns	-0.0629ns	0.979497	0.480525	1	0.755244
Acidobacteriota	SAR	0.2406ns	0.1391ns	0.1541ns	-0.0372ns	0.226756	0.488967	0.260175	0.853666
Acidobacteriota	SO42-cmol_kg	0.3294ns	0.2996ns	0.2454ns	0.0327ns	0.093366	0.128894	0.072937	0.871501
Acidobacteriota	Soil_water_content_	0.2326ns	0.1907ns	0.1624ns	-0.0757ns	0.242993	0.340748	0.245631	0.707448
Actinobacteriota	AKmg_kg	0.3969*	0.4081*	0.2657ns	0.189ns	0.040355	0.034592	0.052428	0.345073
Actinobacteriota	ANmg_kg	0.425*	0.4485*	0.291*	0.4125*	0.027127	0.01895	0.033433	0.032517
Actinobacteriota	APmg_kg	0.5989***	0.638***	0.4302**	0.4512*	0.000965	0.000343	0.001342	0.018176
Actinobacteriota	Ca2+cmol_kg	0.4592*	0.4311*	0.291*	0.3767ns	0.015984	0.024782	0.033433	0.052745
Actinobacteriota	Cation_exchange_capacity_CECcmol_kg	-0.4799*	-0.4971**	-0.3675**	-0.3926*	0.01131	0.008347	0.006756	0.04283
Actinobacteriota	Cl-cmol_kg	-0.4152*	-0.5361**	-0.2796*	-0.417*	0.031266	0.003944	0.041009	0.030453
Actinobacteriota	CO₃²⁻mg_kg	-0.4494*	-0.3579ns	-0.3081*	-0.3453ns	0.01869	0.066831	0.024325	0.077732
Actinobacteriota	DOC_mg_kg	0.1728ns	0.0801ns	0.1111ns	0.1716ns	0.388811	0.691187	0.431927	0.392223
Actinobacteriota	DOC_OM_	-0.306ns	-0.2986ns	-0.2104ns	-0.3173ns	0.120623	0.130266	0.127334	0.106823
Actinobacteriota	DOC_SOC_	-0.3152ns	-0.2993ns	-0.2175ns	-0.3118ns	0.10932	0.129421	0.112876	0.113358
Actinobacteriota	ECms_cm	-0.3819*	-0.5845**	-0.234ns	-0.3773ns	0.049311	0.001367	0.087299	0.052332
Actinobacteriota	ESP_	-0.4933**	-0.6769***	-0.3219*	-0.5342**	0.008934	0.000106	0.018496	0.004103
Actinobacteriota	Estimated_base_saturation_BSₑₛₜ_	0.1954ns	0.1123ns	0.1567ns	0.0263ns	0.328797	0.576919	0.263054	0.896587
Actinobacteriota	Ex-Na⁺cmoL_kg	-0.4629*	-0.6419***	-0.3229*	-0.4272*	0.015039	0.000307	0.018437	0.026258
Actinobacteriota	HCO₃⁻mg_kg	-0.4328*	-0.5808**	-0.2707*	-0.3993*	0.024125	0.001491	0.049345	0.039095
Actinobacteriota	Mg2+cmol_kg	-0.534**	-0.5665**	-0.3766**	-0.4787*	0.004121	0.002067	0.005916	0.011536
Actinobacteriota	Na+cmol_kg	-0.5214**	-0.5873**	-0.3618**	-0.4176*	0.00529	0.001279	0.007719	0.030214
Actinobacteriota	NH₄⁺-N_NO₃⁻-N	-0.4139*	-0.623***	-0.3103*	-0.5487**	0.031839	0.000519	0.039143	0.003039
Actinobacteriota	NH₄⁺-Nmg_kg	-0.4816*	-0.6542***	-0.3535*	-0.4309*	0.010977	0.000214	0.010232	0.024854
Actinobacteriota	NO₃⁻-Nmg_kg	0.4917*	0.5794**	0.3235ns	0.5759**	0.032516	0.00933	0.054034	0.009861
Actinobacteriota	OMg_kg	0.4107*	0.4533*	0.3114*	0.3432ns	0.033344	0.017554	0.023008	0.079663
Actinobacteriota	pH	-0.2278ns	-0.2977ns	-0.1888ns	-0.2022ns	0.253086	0.131543	0.168576	0.311882
Actinobacteriota	SAR	-0.4912**	-0.5718**	-0.331*	-0.3767ns	0.009269	0.001835	0.015573	0.052745
Actinobacteriota	SO42-cmol_kg	-0.4592*	-0.615***	-0.331*	-0.3599ns	0.015984	0.00064	0.015573	0.065155
Actinobacteriota	Soil_water_content_	-0.4438*	-0.5008**	-0.2934*	-0.4023*	0.020391	0.007792	0.032513	0.037486
Archaea_unclassified	AKmg_kg	0.2267ns	0.2142ns	0.189ns	0.1557ns	0.255535	0.283399	0.247744	0.437966
Archaea_unclassified	ANmg_kg	0.1763ns	0.2176ns	0.1468ns	0.428*	0.379103	0.275466	0.36873	0.025929
Archaea_unclassified	APmg_kg	0.2518ns	0.3073ns	0.2094ns	0.3993*	0.205169	0.118919	0.199183	0.039095
Archaea_unclassified	Ca2+cmol_kg	0.0755ns	0.0986ns	0.0629ns	0.3236ns	0.708016	0.624777	0.700072	0.099633
Archaea_unclassified	Cation_exchange_capacity_CECcmol_kg	-0.277ns	-0.2534ns	-0.2303ns	-0.3797ns	0.16193	0.202203	0.157871	0.050741
Archaea_unclassified	Cl-cmol_kg	-0.277ns	-0.1737ns	-0.2306ns	-0.4369*	0.161863	0.38628	0.157807	0.022694
Archaea_unclassified	CO₃²⁻mg_kg	-0.277ns	-0.278ns	-0.2306ns	-0.2925ns	0.161863	0.160237	0.157807	0.13876
Archaea_unclassified	DOC_mg_kg	0.1511ns	0.0405ns	0.1256ns	0.221ns	0.451936	0.841207	0.441105	0.267955
Archaea_unclassified	DOC_OM_	-0.0756ns	-0.088ns	-0.0635ns	-0.2396ns	0.707674	0.662362	0.699723	0.228608
Archaea_unclassified	DOC_SOC_	-0.0756ns	-0.0888ns	-0.0631ns	-0.2284ns	0.707931	0.659559	0.699985	0.251781
Archaea_unclassified	ECms_cm	-0.2266ns	-0.2011ns	-0.1887ns	-0.4314*	0.25561	0.314409	0.247816	0.02466
Archaea_unclassified	ESP_	-0.1007ns	-0.1163ns	-0.0837ns	-0.5269**	0.617183	0.563354	0.607565	0.00475
Archaea_unclassified	Estimated_base_saturation_BSₑₛₜ_	0.1763ns	0.1104ns	0.1466ns	0.0275ns	0.379177	0.583563	0.368803	0.891804
Archaea_unclassified	Ex-Na⁺cmoL_kg	-0.1763ns	-0.1891ns	-0.147ns	-0.4229*	0.379029	0.344921	0.368657	0.027966
Archaea_unclassified	HCO₃⁻mg_kg	-0.2014ns	-0.1862ns	-0.1675ns	-0.4255*	0.313685	0.352304	0.304371	0.02691
Archaea_unclassified	Mg2+cmol_kg	-0.2518ns	-0.2651ns	-0.2097ns	-0.483*	0.205098	0.181476	0.199115	0.010715
Archaea_unclassified	Na+cmol_kg	-0.1511ns	-0.1794ns	-0.1256ns	-0.362ns	0.451936	0.370525	0.441105	0.063504
Archaea_unclassified	NH₄⁺-N_NO₃⁻-N	-0.1499ns	-0.1426ns	-0.1378ns	-0.5745**	0.455578	0.477953	0.444741	0.001725
Archaea_unclassified	NH₄⁺-Nmg_kg	-0.1512ns	-0.1377ns	-0.1267ns	-0.389*	0.451447	0.493545	0.440616	0.044917
Archaea_unclassified	NO₃⁻-Nmg_kg	NANA	NANA	NANA	0.5961**				0.007065
Archaea_unclassified	OMg_kg	0.1763ns	0.1821ns	0.147ns	0.3285ns	0.379029	0.363398	0.368657	0.094282
Archaea_unclassified	pH	-0.2015ns	-0.1508ns	-0.1682ns	-0.2709ns	0.313459	0.452837	0.304149	0.171736
Archaea_unclassified	SAR	-0.1511ns	-0.1664ns	-0.1258ns	-0.3401ns	0.451866	0.406666	0.441035	0.082606
Archaea_unclassified	SO42-cmol_kg	-0.2896ns	-0.2171ns	-0.2411ns	-0.3841*	0.14286	0.27678	0.139759	0.047949
Archaea_unclassified	Soil_water_content_	-0.277ns	-0.2352ns	-0.2303ns	-0.4237*	0.16193	0.237653	0.157871	0.027645
Armatimonadota	AKmg_kg	0.1321ns	0.0915ns	0.104ns	0.1224ns	0.51139	0.649859	0.465903	0.542908
Armatimonadota	ANmg_kg	0.458*	0.3336ns	0.3086*	0.4705*	0.016282	0.089083	0.030341	0.013267
Armatimonadota	APmg_kg	0.4529*	0.3421ns	0.3234*	0.4359*	0.017667	0.080684	0.023065	0.023036
Armatimonadota	Ca2+cmol_kg	0.2675ns	0.2123ns	0.1528ns	0.3215ns	0.177277	0.287628	0.283684	0.102019
Armatimonadota	Cation_exchange_capacity_CECcmol_kg	-0.3869*	-0.3281ns	-0.2624ns	-0.3956*	0.046217	0.094778	0.06524	0.041099
Armatimonadota	Cl-cmol_kg	-0.3772ns	-0.3947*	-0.2658ns	-0.4164*	0.052432	0.041626	0.062122	0.030722
Armatimonadota	CO₃²⁻mg_kg	-0.2256ns	-0.1538ns	-0.1497ns	-0.2336ns	0.257938	0.443843	0.293424	0.241017
Armatimonadota	DOC_mg_kg	0.2002ns	0.0795ns	0.1587ns	0.2161ns	0.316813	0.693616	0.264962	0.278942
Armatimonadota	DOC_OM_	-0.2939ns	-0.2792ns	-0.213ns	-0.2941ns	0.136743	0.158465	0.138402	0.136541
Armatimonadota	DOC_SOC_	-0.2877ns	-0.2776ns	-0.2053ns	-0.2849ns	0.145642	0.160998	0.150671	0.149716
Armatimonadota	ECms_cm	-0.3537ns	-0.3628ns	-0.2628ns	-0.3773ns	0.070304	0.062898	0.065186	0.052332
Armatimonadota	ESP_	-0.4705*	-0.4946**	-0.3356*	-0.5366**	0.013262	0.008729	0.018368	0.003905
Armatimonadota	Estimated_base_saturation_BSₑₛₜ_	0.0874ns	-0.0247ns	0.061ns	0.0788ns	0.664683	0.902597	0.668108	0.696193
Armatimonadota	Ex-Na⁺cmoL_kg	-0.4592*	-0.4542*	-0.3305*	-0.4864*	0.015977	0.017315	0.02055	0.010092
Armatimonadota	HCO₃⁻mg_kg	-0.4367*	-0.4582*	-0.299*	-0.4646*	0.022771	0.016241	0.035653	0.014627
Armatimonadota	Mg2+cmol_kg	-0.4549*	-0.3853*	-0.3086*	-0.4848*	0.017125	0.047176	0.030341	0.010378
Armatimonadota	Na+cmol_kg	-0.3521ns	-0.3702ns	-0.238ns	-0.3657ns	0.071691	0.057358	0.094502	0.060678
Armatimonadota	NH₄⁺-N_NO₃⁻-N	-0.3841*	-0.4918**	-0.2885ns	-0.4754*	0.047932	0.009171	0.065895	0.01221
Armatimonadota	NH₄⁺-Nmg_kg	-0.3329ns	-0.4957**	-0.2216ns	-0.371ns	0.089787	0.008557	0.122208	0.056778
Armatimonadota	NO₃⁻-Nmg_kg	0.5277*	0.4807*	0.3731*	0.5909**	0.020223	0.037206	0.034186	0.007723
Armatimonadota	OMg_kg	0.4611*	0.3132ns	0.2968*	0.4376*	0.015496	0.111709	0.037502	0.022461
Armatimonadota	pH	-0.2292ns	-0.2191ns	-0.1563ns	-0.1866ns	0.250061	0.27217	0.273972	0.351383
Armatimonadota	SAR	-0.3409ns	-0.3711ns	-0.2231ns	-0.3538ns	0.081881	0.056718	0.117527	0.070189
Armatimonadota	SO42-cmol_kg	-0.3568ns	-0.3668ns	-0.272ns	-0.3783ns	0.067682	0.05981	0.056352	0.051716
Armatimonadota	Soil_water_content_	-0.462*	-0.4398*	-0.3478*	-0.4487*	0.015255	0.021699	0.014531	0.018891
Bacteroidota	AKmg_kg	-0.0745ns	-0.1962ns	-0.0371ns	-0.0947ns	0.711883	0.326565	0.786293	0.638617
Bacteroidota	ANmg_kg	-0.2461ns	-0.2515ns	-0.1655ns	-0.1261ns	0.215997	0.205774	0.226516	0.530871
Bacteroidota	APmg_kg	-0.359ns	-0.3332ns	-0.2707*	-0.2717ns	0.065936	0.089391	0.049345	0.170437
Bacteroidota	Ca2+cmol_kg	-0.2012ns	-0.1702ns	-0.1312ns	-0.0931ns	0.314277	0.396107	0.337475	0.644115
Bacteroidota	Cation_exchange_capacity_CECcmol_kg	0.2369ns	0.2373ns	0.151ns	0.1435ns	0.234197	0.233425	0.281295	0.475282
Bacteroidota	Cl-cmol_kg	0.2586ns	0.415*	0.194ns	0.1429ns	0.192794	0.031363	0.156221	0.477115
Bacteroidota	CO₃²⁻mg_kg	0.2812ns	0.0677ns	0.1883ns	0.2107ns	0.155386	0.73706	0.168761	0.291566
Bacteroidota	DOC_mg_kg	-0.0122ns	0.1534ns	-0.0085ns	0.1429ns	0.951801	0.444969	0.967075	0.477183
Bacteroidota	DOC_OM_	0.4179*	0.4454*	0.2623ns	0.5481**	0.030097	0.019903	0.057348	0.003081
Bacteroidota	DOC_SOC_	0.4184*	0.4467*	0.2632ns	0.5549**	0.029866	0.019514	0.054963	0.002664
Bacteroidota	ECms_cm	0.2336ns	0.3681ns	0.1826ns	0.0669ns	0.241017	0.058849	0.182043	0.740383
Bacteroidota	ESP_	0.3779ns	0.4569*	0.2877*	0.138ns	0.05196	0.016575	0.036188	0.492525
Bacteroidota	Estimated_base_saturation_BSₑₛₜ_	0.1886ns	0.1371ns	0.1396ns	0.2002ns	0.346018	0.495324	0.320244	0.316607
Bacteroidota	Ex-Na⁺cmoL_kg	0.2513ns	0.4027*	0.1971ns	0.1008ns	0.206086	0.037306	0.150133	0.617017
Bacteroidota	HCO₃⁻mg_kg	0.2143ns	0.3392ns	0.1567ns	0.0458ns	0.283135	0.083438	0.263054	0.820595
Bacteroidota	Mg2+cmol_kg	0.3578ns	0.3399ns	0.2967*	0.2107ns	0.066884	0.082775	0.030117	0.291566
Bacteroidota	Na+cmol_kg	0.3077ns	0.3707ns	0.2251ns	0.1923ns	0.118449	0.056955	0.104325	0.336559
Bacteroidota	NH₄⁺-N_NO₃⁻-N	0.3545ns	0.409*	0.2626ns	0.0753ns	0.069654	0.034172	0.080924	0.708857
Bacteroidota	NH₄⁺-Nmg_kg	0.1928ns	0.42*	0.1063ns	0.0034ns	0.335251	0.029189	0.439845	0.986724
Bacteroidota	NO₃⁻-Nmg_kg	-0.7322***	-0.5288*	-0.5**	-0.5891**	0.000365	0.019922	0.002907	0.007953
Bacteroidota	OMg_kg	-0.1942ns	-0.2122ns	-0.1343ns	-0.1444ns	0.331738	0.287947	0.326972	0.472302
Bacteroidota	pH	0.0803ns	0.1701ns	0.0401ns	0.0843ns	0.690454	0.396371	0.770251	0.675953
Bacteroidota	SAR	0.2464ns	0.3542ns	0.1712ns	0.1429ns	0.215409	0.069871	0.210903	0.477115
Bacteroidota	SO42-cmol_kg	0.211ns	0.3011ns	0.1541ns	0.0446ns	0.290851	0.126974	0.260175	0.825279
Bacteroidota	Soil_water_content_	0.2961ns	0.3299ns	0.2479ns	0.1654ns	0.133718	0.092906	0.072754	0.409537
Bdellovibrionota	AKmg_kg	-0.1722ns	-0.1516ns	-0.1057ns	-0.0293ns	0.390368	0.450362	0.440309	0.884602
Bdellovibrionota	ANmg_kg	-0.025ns	-0.1468ns	-0.0057ns	0.2613ns	0.901358	0.465116	0.966736	0.18794
Bdellovibrionota	APmg_kg	-0.0281ns	-0.1466ns	0.0028ns	0.2442ns	0.889414	0.465668	1	0.219617
Bdellovibrionota	Ca2+cmol_kg	-0.0583ns	-0.1138ns	-0.0285ns	0.2351ns	0.772654	0.571898	0.834827	0.237867
Bdellovibrionota	Cation_exchange_capacity_CECcmol_kg	0.1093ns	0.1635ns	0.0826ns	-0.1569ns	0.587409	0.415169	0.562906	0.434479
Bdellovibrionota	Cl-cmol_kg	0.084ns	0.3359ns	0.0571ns	-0.1994ns	0.677157	0.086725	0.676657	0.318796
Bdellovibrionota	CO₃²⁻mg_kg	0.0711ns	0.0812ns	0.0456ns	-0.1072ns	0.724403	0.687274	0.738664	0.594723
Bdellovibrionota	DOC_mg_kg	0.138ns	0.0022ns	0.094ns	0.2002ns	0.492525	0.991118	0.508351	0.316607
Bdellovibrionota	DOC_OM_	0.2941ns	0.051ns	0.2219ns	-0.0049ns	0.136541	0.800412	0.107782	0.980685
Bdellovibrionota	DOC_SOC_	0.3005ns	0.0537ns	0.2289ns	0.0092ns	0.127752	0.790193	0.095149	0.963825
Bdellovibrionota	ECms_cm	0.0623ns	0.2353ns	0.0685ns	-0.2436ns	0.757621	0.237448	0.616769	0.220735
Bdellovibrionota	ESP_	0.0293ns	0.2213ns	0.0142ns	-0.4487*	0.884637	0.267383	0.934205	0.018891
Bdellovibrionota	Estimated_base_saturation_BSₑₛₜ_	0.0965ns	0.0415ns	0.0598ns	0.0415ns	0.63221	0.837008	0.679601	0.837108
Bdellovibrionota	Ex-Na⁺cmoL_kg	0.0482ns	0.2236ns	0.0257ns	-0.2656ns	0.811135	0.26212	0.851109	0.18049
Bdellovibrionota	HCO₃⁻mg_kg	-0.047ns	0.1318ns	-0.037ns	-0.3419ns	0.81589	0.512141	0.804356	0.080909
Bdellovibrionota	Mg2+cmol_kg	0.1456ns	0.278ns	0.0856ns	-0.2458ns	0.468593	0.160303	0.531615	0.216585
Bdellovibrionota	Na+cmol_kg	0.0965ns	0.2423ns	0.0541ns	-0.1893ns	0.63221	0.22326	0.710141	0.34443
Bdellovibrionota	NH₄⁺-N_NO₃⁻-N	-0.0175ns	0.1635ns	-0.0102ns	-0.4975**	0.930926	0.415195	0.945785	0.008279
Bdellovibrionota	NH₄⁺-Nmg_kg	0.0079ns	0.2095ns	-0.0086ns	-0.2717ns	0.968627	0.294194	0.95006	0.170462
Bdellovibrionota	NO₃⁻-Nmg_kg	-0.0579ns	-0.1116ns	-0.0294ns	0.5847**	0.813721	0.649077	0.860968	0.008552
Bdellovibrionota	OMg_kg	-0.0171ns	-0.0858ns	-0.0143ns	0.1853ns	0.932538	0.670602	0.916947	0.354677
Bdellovibrionota	pH	-0.0391ns	0.1323ns	-0.0114ns	-0.1664ns	0.846505	0.510592	0.9335	0.406695
Bdellovibrionota	SAR	0.0366ns	0.1966ns	0.0114ns	-0.2152ns	0.85604	0.325606	0.933529	0.280958
Bdellovibrionota	SO42-cmol_kg	-0.004ns	0.2248ns	-0.0285ns	-0.24ns	0.984325	0.259574	0.834827	0.227973
Bdellovibrionota	Soil_water_content_	-0.0195ns	0.2056ns	-0.0256ns	-0.2949ns	0.922951	0.303444	0.868847	0.135404
Calditrichota	AKmg_kg	-0.0785ns	-0.229ns	-0.0444ns	-0.0116ns	0.697258	0.250604	0.759242	0.954195
Calditrichota	ANmg_kg	-0.3776ns	-0.3224ns	-0.228ns	-0.3029ns	0.052184	0.101017	0.115059	0.124653
Calditrichota	APmg_kg	-0.3559ns	-0.3789ns	-0.2245ns	-0.3053ns	0.068423	0.051302	0.120263	0.121552
Calditrichota	Ca2+cmol_kg	-0.3244ns	-0.3492ns	-0.2026ns	-0.2497ns	0.098813	0.074241	0.161285	0.209019
Calditrichota	Cation_exchange_capacity_CECcmol_kg	0.3649ns	0.4298*	0.2435ns	0.3321ns	0.061289	0.025251	0.091995	0.090556
Calditrichota	Cl-cmol_kg	0.3622ns	0.4384*	0.2153ns	0.2641ns	0.063347	0.022181	0.136669	0.183172
Calditrichota	CO₃²⁻mg_kg	0.1975ns	0.2445ns	0.1298ns	0.1001ns	0.323444	0.219054	0.369525	0.619217
Calditrichota	DOC_mg_kg	-0.1991ns	-0.1754ns	-0.136ns	-0.1441ns	0.319541	0.381476	0.346728	0.473386
Calditrichota	DOC_OM_	0.0982ns	-0.0059ns	0.0928ns	0.0492ns	0.625954	0.976808	0.524985	0.807413
Calditrichota	DOC_SOC_	0.09ns	-0.005ns	0.0889ns	0.0437ns	0.655339	0.98022	0.539829	0.828765
Calditrichota	ECms_cm	0.426*	0.5368**	0.2913*	0.3575ns	0.026727	0.003894	0.044052	0.067134
Calditrichota	ESP_	0.4921**	0.5339**	0.332*	0.3596ns	0.009133	0.004127	0.02158	0.065444
Calditrichota	Estimated_base_saturation_BSₑₛₜ_	-0.0249ns	-0.1558ns	-0.0095ns	-0.0269ns	0.901798	0.437724	0.947658	0.894195
Calditrichota	Ex-Na⁺cmoL_kg	0.3803ns	0.529**	0.2346ns	0.2882ns	0.050341	0.004552	0.105244	0.144828
Calditrichota	HCO₃⁻mg_kg	0.4352*	0.5574**	0.2877*	0.37ns	0.023288	0.002525	0.046446	0.057506
Calditrichota	Mg2+cmol_kg	0.3792ns	0.3649ns	0.228ns	0.2742ns	0.051117	0.061263	0.115059	0.166409
Calditrichota	Na+cmol_kg	0.3627ns	0.4855*	0.2308ns	0.2955ns	0.063016	0.010248	0.110169	0.134559
Calditrichota	NH₄⁺-N_NO₃⁻-N	0.5147**	0.6061***	0.3936*	0.373ns	0.006013	0.000805	0.013497	0.055352
Calditrichota	NH₄⁺-Nmg_kg	0.3462ns	0.5933**	0.2137ns	0.2497ns	0.07686	0.001106	0.142086	0.209163
Calditrichota	NO₃⁻-Nmg_kg	-0.6107**	-0.4982*	-0.4303*	-0.5838**	0.005477	0.029928	0.015663	0.008676
Calditrichota	OMg_kg	-0.2544ns	-0.2195ns	-0.13ns	-0.2214ns	0.200332	0.271322	0.369432	0.267128
Calditrichota	pH	0.152ns	0.0716ns	0.1016ns	0.1035ns	0.449138	0.722551	0.483519	0.607341
Calditrichota	SAR	0.3662ns	0.4972**	0.2248ns	0.3169ns	0.060277	0.008322	0.120191	0.107276
Calditrichota	SO42-cmol_kg	0.4137*	0.545**	0.2913*	0.3767ns	0.031957	0.003287	0.044052	0.052745
Calditrichota	Soil_water_content_	0.3416ns	0.3913*	0.2182ns	0.2955ns	0.08121	0.043567	0.131068	0.134559
Campylobacterota	AKmg_kg	-0.1816ns	-0.2388ns	-0.1446ns	-0.036ns	0.364738	0.230224	0.342545	0.858394
Campylobacterota	ANmg_kg	-0.1495ns	-0.1693ns	-0.1292ns	0.1478ns	0.456642	0.398694	0.395832	0.462021
Campylobacterota	APmg_kg	-0.0971ns	-0.1705ns	-0.091ns	0.1551ns	0.629862	0.395282	0.549005	0.439928
Campylobacterota	Ca2+cmol_kg	-0.1306ns	-0.186ns	-0.114ns	0.0971ns	0.516126	0.352863	0.453739	0.629994
Campylobacterota	Cation_exchange_capacity_CECcmol_kg	-0.044ns	0.1207ns	-0.0303ns	-0.2418ns	0.82744	0.54887	0.841676	0.224407
Campylobacterota	Cl-cmol_kg	0.0789ns	0.045ns	0.0608ns	-0.1755ns	0.695489	0.823677	0.689472	0.381123
Campylobacterota	CO₃²⁻mg_kg	0.219ns	0.2569ns	0.1823ns	0.014ns	0.272397	0.19586	0.230639	0.944573
Campylobacterota	DOC_mg_kg	-0.2022ns	-0.237ns	-0.1669ns	-0.0586ns	0.311693	0.234007	0.271931	0.771529
Campylobacterota	DOC_OM_	-0.2506ns	-0.2299ns	-0.1995ns	-0.3775ns	0.207381	0.248766	0.193463	0.052227
Campylobacterota	DOC_SOC_	-0.2473ns	-0.2297ns	-0.1981ns	-0.3692ns	0.21367	0.249147	0.193922	0.058051
Campylobacterota	ECms_cm	0.0311ns	0.1225ns	0.019ns	-0.2155ns	0.877596	0.5426	0.90063	0.28026
Campylobacterota	ESP_	0.255ns	0.2933ns	0.1897ns	-0.1197ns	0.199278	0.13766	0.21187	0.552189
Campylobacterota	Estimated_base_saturation_BSₑₛₜ_	-0.0855ns	-0.1751ns	-0.0531ns	-0.091ns	0.671614	0.382336	0.726666	0.651818
Campylobacterota	Ex-Na⁺cmoL_kg	0.1732ns	0.2156ns	0.1331ns	-0.0998ns	0.387623	0.280111	0.382001	0.620238
Campylobacterota	HCO₃⁻mg_kg	0.1819ns	0.1729ns	0.1441ns	-0.0952ns	0.36391	0.388409	0.342715	0.636547
Campylobacterota	Mg2+cmol_kg	0.1101ns	0.1627ns	0.0798ns	-0.1896ns	0.584757	0.417586	0.599974	0.343563
Campylobacterota	Na+cmol_kg	0.1302ns	0.1206ns	0.1138ns	-0.1252ns	0.51737	0.548884	0.453818	0.533946
Campylobacterota	NH₄⁺-N_NO₃⁻-N	0.2183ns	0.1694ns	0.1952ns	-0.1708ns	0.274022	0.398192	0.244464	0.394347
Campylobacterota	NH₄⁺-Nmg_kg	0.2862ns	0.1999ns	0.2143ns	6e-04ns	0.147807	0.317411	0.161531	0.997586
Campylobacterota	NO₃⁻-Nmg_kg	0.1887ns	0.1334ns	0.1126ns	0.5637*	0.439187	0.586004	0.541336	0.01196
Campylobacterota	OMg_kg	-0.0238ns	-0.1669ns	-0.0266ns	0.1783ns	0.906071	0.40539	0.861203	0.37352
Campylobacterota	pH	0.0011ns	0.0082ns	0.0038ns	-0.1851ns	0.995688	0.967739	0.980069	0.355409
Campylobacterota	SAR	0.0931ns	0.1066ns	0.095ns	-0.1349ns	0.644047	0.596801	0.532411	0.502172
Campylobacterota	SO42-cmol_kg	0.1188ns	0.1615ns	0.0874ns	-0.0971ns	0.555121	0.421056	0.565708	0.629994
Campylobacterota	Soil_water_content_	0.0797ns	0.0848ns	0.0683ns	-0.1978ns	0.692861	0.673976	0.653115	0.322667
Candidatus_Aminicenantes	AKmg_kg	0.0727ns	-0.0489ns	0.0556ns	0.1487ns	0.718486	0.808659	0.729081	0.459149
Candidatus_Aminicenantes	ANmg_kg	0.0632ns	-0.062ns	0.0432ns	0.4152*	0.754134	0.758509	0.787668	0.031266
Candidatus_Aminicenantes	APmg_kg	0.1247ns	0.0011ns	0.1048ns	0.3846*	0.535399	0.995621	0.513107	0.047602
Candidatus_Aminicenantes	Ca2+cmol_kg	-0.0067ns	-0.1215ns	-0.0185ns	0.3126ns	0.973494	0.545979	0.908103	0.112362
Candidatus_Aminicenantes	Cation_exchange_capacity_CECcmol_kg	-0.0447ns	0.0456ns	-0.0431ns	-0.3449ns	0.824637	0.821394	0.787701	0.078061
Candidatus_Aminicenantes	Cl-cmol_kg	-0.1689ns	-0.1216ns	-0.1296ns	-0.4149*	0.399638	0.545864	0.419079	0.031403
Candidatus_Aminicenantes	CO₃²⁻mg_kg	-0.1496ns	0.0853ns	-0.1234ns	-0.2723ns	0.456347	0.672433	0.441572	0.169373
Candidatus_Aminicenantes	DOC_mg_kg	0.1952ns	-0.0701ns	0.1541ns	0.2222ns	0.32926	0.72821	0.336162	0.265252
Candidatus_Aminicenantes	DOC_OM_	0.1907ns	0.203ns	0.1621ns	-0.2106ns	0.340728	0.309961	0.316504	0.291678
Candidatus_Aminicenantes	DOC_SOC_	0.1981ns	0.2032ns	0.1671ns	-0.1985ns	0.322014	0.309478	0.298707	0.320919
Candidatus_Aminicenantes	ECms_cm	-0.1421ns	-0.0931ns	-0.1173ns	-0.4125*	0.479638	0.644337	0.464739	0.032517
Candidatus_Aminicenantes	ESP_	-0.2405ns	-0.2142ns	-0.1911ns	-0.544**	0.226951	0.283229	0.233025	0.003358
Candidatus_Aminicenantes	Estimated_base_saturation_BSₑₛₜ_	-0.2791ns	-0.2867ns	-0.228ns	-0.0263ns	0.158649	0.147111	0.154612	0.896587
Candidatus_Aminicenantes	Ex-Na⁺cmoL_kg	-0.0934ns	-0.1214ns	-0.068ns	-0.415*	0.643017	0.546498	0.672065	0.031375
Candidatus_Aminicenantes	HCO₃⁻mg_kg	-0.1247ns	-0.1059ns	-0.0925ns	-0.4164*	0.535399	0.599066	0.563895	0.03075
Candidatus_Aminicenantes	Mg2+cmol_kg	-0.2316ns	-0.0983ns	-0.179ns	-0.4808*	0.245161	0.625832	0.264492	0.011119
Candidatus_Aminicenantes	Na+cmol_kg	-0.1001ns	-0.0934ns	-0.0801ns	-0.3516ns	0.619331	0.643072	0.616988	0.072066
Candidatus_Aminicenantes	NH₄⁺-N_NO₃⁻-N	-0.2696ns	-0.2263ns	-0.2434ns	-0.5801**	0.173793	0.256373	0.169287	0.001515
Candidatus_Aminicenantes	NH₄⁺-Nmg_kg	-0.1607ns	-0.2081ns	-0.1181ns	-0.3914*	0.423357	0.297545	0.464318	0.043472
Candidatus_Aminicenantes	NO₃⁻-Nmg_kg	0.247ns	0.2785ns	0.195ns	0.6111**	0.307925	0.248284	0.319726	0.005445
Candidatus_Aminicenantes	OMg_kg	-0.0806ns	-0.1501ns	-0.068ns	0.3017ns	0.68958	0.454976	0.672065	0.126195
Candidatus_Aminicenantes	pH	-0.2501ns	-0.0871ns	-0.1919ns	-0.2755ns	0.208333	0.66571	0.232804	0.164319
Candidatus_Aminicenantes	SAR	-0.0201ns	-0.0594ns	-0.0062ns	-0.323ns	0.920592	0.768415	0.969307	0.10031
Candidatus_Aminicenantes	SO42-cmol_kg	-0.2084ns	-0.0924ns	-0.1728ns	-0.3743ns	0.296996	0.646812	0.28132	0.054425
Candidatus_Aminicenantes	Soil_water_content_	-0.2036ns	-0.1127ns	-0.1664ns	-0.4109*	0.308478	0.575653	0.298936	0.033259
Candidatus_Latescibacteria	AKmg_kg	-0.2462ns	-0.2806ns	-0.1808ns	-0.2614ns	0.215751	0.156285	0.251852	0.187871
Candidatus_Latescibacteria	ANmg_kg	-0.3939*	-0.3827*	-0.3074ns	-0.1581ns	0.042058	0.048845	0.051088	0.430795
Candidatus_Latescibacteria	APmg_kg	-0.3364ns	-0.381*	-0.2436ns	-0.1642ns	0.086201	0.049925	0.121633	0.413051
Candidatus_Latescibacteria	Ca2+cmol_kg	-0.3743ns	-0.3862*	-0.2976ns	-0.1902ns	0.054417	0.046586	0.058917	0.341982
Candidatus_Latescibacteria	Cation_exchange_capacity_CECcmol_kg	0.4405*	0.4574*	0.3411*	0.2631ns	0.021486	0.016447	0.030224	0.184822
Candidatus_Latescibacteria	Cl-cmol_kg	0.4151*	0.4247*	0.3269*	0.1908ns	0.031326	0.027225	0.038024	0.340406
Candidatus_Latescibacteria	CO₃²⁻mg_kg	0.1671ns	0.2343ns	0.1171ns	0.094ns	0.404778	0.23939	0.457397	0.640845
Candidatus_Latescibacteria	DOC_mg_kg	-0.2184ns	-0.2565ns	-0.1754ns	-0.1276ns	0.273716	0.196547	0.265053	0.525931
Candidatus_Latescibacteria	DOC_OM_	0.0956ns	-0.0575ns	0.0789ns	-0.0755ns	0.635233	0.77591	0.619844	0.708193
Candidatus_Latescibacteria	DOC_SOC_	0.103ns	-0.0579ns	0.0832ns	-0.0556ns	0.609341	0.774036	0.598497	0.783044
Candidatus_Latescibacteria	ECms_cm	0.4606*	0.5568**	0.3562*	0.2256ns	0.015625	0.002556	0.023797	0.257837
Candidatus_Latescibacteria	ESP_	0.2549ns	0.3643ns	0.1949ns	-0.0726ns	0.199434	0.061712	0.215581	0.718763
Candidatus_Latescibacteria	Estimated_base_saturation_BSₑₛₜ_	-0.1824ns	-0.2696ns	-0.1657ns	-0.2589ns	0.362516	0.173805	0.29252	0.192321
Candidatus_Latescibacteria	Ex-Na⁺cmoL_kg	0.2671ns	0.4456*	0.2052ns	0.054ns	0.177956	0.019823	0.193358	0.788902
Candidatus_Latescibacteria	HCO₃⁻mg_kg	0.3116ns	0.4391*	0.2436ns	0.0836ns	0.113546	0.021931	0.121633	0.678316
Candidatus_Latescibacteria	Mg2+cmol_kg	0.289ns	0.3411ns	0.2196ns	0.0485ns	0.143803	0.081658	0.163502	0.80999
Candidatus_Latescibacteria	Na+cmol_kg	0.3833*	0.4913**	0.2826ns	0.2033ns	0.04846	0.009251	0.072554	0.309131
Candidatus_Latescibacteria	NH₄⁺-N_NO₃⁻-N	0.444*	0.5924**	0.4024*	0.0552ns	0.020332	0.001132	0.020682	0.784613
Candidatus_Latescibacteria	NH₄⁺-Nmg_kg	0.3519ns	0.5593**	0.2801ns	0.1409ns	0.071864	0.002422	0.077283	0.483392
Candidatus_Latescibacteria	NO₃⁻-Nmg_kg	-0.6117**	-0.6176**	-0.5208**	-0.1694ns	0.005379	0.004841	0.006464	0.487996
Candidatus_Latescibacteria	OMg_kg	-0.2976ns	-0.3138ns	-0.2492ns	-0.138ns	0.13172	0.110936	0.114237	0.492391
Candidatus_Latescibacteria	pH	0.1453ns	0.2013ns	0.1126ns	0.0101ns	0.469578	0.314065	0.476211	0.960211
Candidatus_Latescibacteria	SAR	0.4198*	0.5088**	0.322*	0.2485ns	0.02926	0.006729	0.04099	0.211328
Candidatus_Latescibacteria	SO42-cmol_kg	0.4058*	0.4891**	0.3318*	0.2372ns	0.035698	0.009624	0.035242	0.233504
Candidatus_Latescibacteria	Soil_water_content_	0.4107*	0.6027***	0.3313*	0.2155ns	0.033325	0.000878	0.035272	0.280335
Candidatus_Saccharibacteria	AKmg_kg	0.2616ns	0.0663ns	0.1811ns	0.2635ns	0.187556	0.742381	0.193228	0.184155
Candidatus_Saccharibacteria	ANmg_kg	0.2182ns	0.0156ns	0.2012ns	0.3193ns	0.274143	0.938447	0.147706	0.104448
Candidatus_Saccharibacteria	APmg_kg	0.3001ns	0.0199ns	0.2562ns	0.4078*	0.128233	0.92155	0.064903	0.034722
Candidatus_Saccharibacteria	Ca2+cmol_kg	0.1941ns	-0.0101ns	0.1895ns	0.2955ns	0.331886	0.960174	0.172644	0.134497
Candidatus_Saccharibacteria	Cation_exchange_capacity_CECcmol_kg	-0.3014ns	0.0177ns	-0.2737*	-0.3773ns	0.126603	0.93018	0.048634	0.052371
Candidatus_Saccharibacteria	Cl-cmol_kg	-0.2032ns	0.1247ns	-0.1779ns	-0.2885ns	0.309379	0.535333	0.200604	0.144448
Candidatus_Saccharibacteria	CO₃²⁻mg_kg	-0.1897ns	-0.0675ns	-0.1371ns	-0.2207ns	0.343304	0.738034	0.324083	0.268558
Candidatus_Saccharibacteria	DOC_mg_kg	0.1378ns	0.0686ns	0.0932ns	0.1606ns	0.493087	0.733973	0.502063	0.42369
Candidatus_Saccharibacteria	DOC_OM_	-0.0558ns	-0.0404ns	-0.0471ns	-0.1449ns	0.782294	0.8414	0.73669	0.470877
Candidatus_Saccharibacteria	DOC_SOC_	-0.0671ns	-0.0398ns	-0.0497ns	-0.1548ns	0.739531	0.843737	0.721223	0.440628
Candidatus_Saccharibacteria	ECms_cm	-0.1644ns	0.0532ns	-0.1137ns	-0.2595ns	0.412641	0.791961	0.413212	0.191167
Candidatus_Saccharibacteria	ESP_	-0.0322ns	0.1426ns	-0.0058ns	-0.1923ns	0.873229	0.477971	0.966536	0.336559
Candidatus_Saccharibacteria	Estimated_base_saturation_BSₑₛₜ_	0.3388ns	0.1485ns	0.2621ns	0.3358ns	0.083852	0.459734	0.059042	0.086842
Candidatus_Saccharibacteria	Ex-Na⁺cmoL_kg	-0.2218ns	0.0876ns	-0.1577ns	-0.3365ns	0.266188	0.663772	0.257128	0.086132
Candidatus_Saccharibacteria	HCO₃⁻mg_kg	-0.1415ns	0.1249ns	-0.1107ns	-0.2442ns	0.481489	0.534668	0.42539	0.219617
Candidatus_Saccharibacteria	Mg2+cmol_kg	-0.1964ns	0.0405ns	-0.1371ns	-0.316ns	0.326072	0.840875	0.324083	0.108351
Candidatus_Saccharibacteria	Na+cmol_kg	-0.19ns	0.0728ns	-0.1339ns	-0.2808ns	0.342584	0.718031	0.334586	0.15592
Candidatus_Saccharibacteria	NH₄⁺-N_NO₃⁻-N	-0.0299ns	0.1737ns	-0.0244ns	-0.1734ns	0.882337	0.386301	0.873215	0.38696
Candidatus_Saccharibacteria	NH₄⁺-Nmg_kg	-0.3029ns	0.0986ns	-0.2761*	-0.4067*	0.124566	0.624774	0.048317	0.035258
Candidatus_Saccharibacteria	NO₃⁻-Nmg_kg	-0.1151ns	-0.4602*	-0.0788ns	0.0061ns	0.638771	0.047424	0.645469	0.980079
Candidatus_Saccharibacteria	OMg_kg	0.3497ns	0.1138ns	0.2628ns	0.418*	0.073804	0.571849	0.058935	0.030026
Candidatus_Saccharibacteria	pH	-0.2691ns	0.0452ns	-0.2193ns	-0.295ns	0.174655	0.823045	0.115434	0.135217
Candidatus_Saccharibacteria	SAR	-0.2305ns	0.0742ns	-0.2012ns	-0.3117ns	0.247369	0.713179	0.147706	0.113475
Candidatus_Saccharibacteria	SO42-cmol_kg	-0.2505ns	-0.0179ns	-0.2012ns	-0.3065ns	0.207646	0.92919	0.147706	0.119934
Candidatus_Saccharibacteria	Soil_water_content_	-0.182ns	0.0886ns	-0.1572ns	-0.3126ns	0.363608	0.660448	0.257328	0.11242
Chlamydiae	AKmg_kg	0.1196ns	0.0452ns	0.0934ns	0.1456ns	0.552478	0.822914	0.501883	0.468525
Chlamydiae	ANmg_kg	-0.1364ns	-0.0638ns	-0.1079ns	0.0192ns	0.497406	0.751897	0.437576	0.92414
Chlamydiae	APmg_kg	-0.0915ns	-0.1363ns	-0.0641ns	0.0586ns	0.650061	0.497862	0.644453	0.771529
Chlamydiae	Ca2+cmol_kg	0.138ns	0.1244ns	0.1079ns	0.2897ns	0.492535	0.53631	0.437576	0.142681
Chlamydiae	Cation_exchange_capacity_CECcmol_kg	-0.0522ns	-0.0586ns	-0.0524ns	-0.1911ns	0.796066	0.771697	0.705745	0.339694
Chlamydiae	Cl-cmol_kg	0.0166ns	-0.0526ns	-0.0029ns	-0.1536ns	0.934603	0.794514	0.983261	0.444427
Chlamydiae	CO₃²⁻mg_kg	0.0285ns	-0.0825ns	0.0262ns	-0.1099ns	0.887604	0.682412	0.850228	0.585253
Chlamydiae	DOC_mg_kg	0.0513ns	0.2668ns	0.0524ns	0.1886ns	0.799592	0.178538	0.705745	0.346018
Chlamydiae	DOC_OM_	0.1532ns	0.4717*	0.1119ns	0.132ns	0.445529	0.013003	0.424541	0.511459
Chlamydiae	DOC_SOC_	0.1406ns	0.4716*	0.1082ns	0.1237ns	0.484173	0.013017	0.437383	0.538797
Chlamydiae	ECms_cm	-0.0299ns	-0.0278ns	-0.0321ns	-0.2015ns	0.882202	0.890498	0.817478	0.313528
Chlamydiae	ESP_	0.1986ns	0.2306ns	0.1339ns	0.0031ns	0.320778	0.247257	0.334586	0.987944
Chlamydiae	Estimated_base_saturation_BSₑₛₜ_	0.1915ns	0.3122ns	0.1165ns	0.185ns	0.338626	0.112877	0.401437	0.355634
Chlamydiae	Ex-Na⁺cmoL_kg	0.1188ns	0.1033ns	0.0818ns	-0.0327ns	0.555049	0.608232	0.556809	0.871481
Chlamydiae	HCO₃⁻mg_kg	0.1043ns	0.0869ns	0.0641ns	-0.0586ns	0.604494	0.666347	0.644453	0.771529
Chlamydiae	Mg2+cmol_kg	0.0714ns	0.1037ns	0.0496ns	-0.1069ns	0.723547	0.606701	0.721335	0.59578
Chlamydiae	Na+cmol_kg	-0.05ns	-0.0325ns	-0.0699ns	-0.2338ns	0.8043	0.872204	0.614658	0.240458
Chlamydiae	NH₄⁺-N_NO₃⁻-N	0.1011ns	0.1198ns	0.0836ns	-0.1186ns	0.615712	0.551781	0.584296	0.555742
Chlamydiae	NH₄⁺-Nmg_kg	0.0158ns	0.1551ns	0.0117ns	-0.1497ns	0.937567	0.439857	0.933037	0.456008
Chlamydiae	NO₃⁻-Nmg_kg	-0.1032ns	-0.1604ns	-0.0898ns	0.072ns	0.674249	0.511949	0.597346	0.769609
Chlamydiae	OMg_kg	0.0325ns	-0.0701ns	0.0292ns	0.1606ns	0.871993	0.728321	0.833782	0.423547
Chlamydiae	pH	0.241ns	0.1819ns	0.1667ns	0.1912ns	0.225865	0.363854	0.231535	0.339469
Chlamydiae	SAR	-0.0801ns	-0.0481ns	-0.0787ns	-0.236ns	0.69121	0.811537	0.571065	0.235991
Chlamydiae	SO42-cmol_kg	-0.0157ns	0.0809ns	-0.0087ns	-0.1453ns	0.938229	0.688447	0.949812	0.469536
Chlamydiae	Soil_water_content_	0.1077ns	0.031ns	0.0466ns	-0.0476ns	0.592786	0.877895	0.737155	0.813541
Chloroflexi	AKmg_kg	0.1285ns	0.1399ns	0.0943ns	0.0431ns	0.522812	0.486395	0.491297	0.831151
Chloroflexi	ANmg_kg	0.4005*	0.2839ns	0.2796*	0.3526ns	0.038413	0.151261	0.041009	0.07123
Chloroflexi	APmg_kg	0.4799*	0.4327*	0.3333*	0.3742ns	0.01131	0.02417	0.014558	0.054465
Chloroflexi	Ca2+cmol_kg	0.319ns	0.2659ns	0.194ns	0.2833ns	0.104798	0.180032	0.156221	0.152137
Chloroflexi	Cation_exchange_capacity_CECcmol_kg	-0.2888ns	-0.2919ns	-0.1567ns	-0.2821ns	0.144069	0.139532	0.263054	0.154053
Chloroflexi	Cl-cmol_kg	-0.3334ns	-0.4911**	-0.2111ns	-0.3239ns	0.089253	0.009293	0.122829	0.099295
Chloroflexi	CO₃²⁻mg_kg	-0.3325ns	-0.172ns	-0.2054ns	-0.2198ns	0.09019	0.39088	0.133277	0.2706
Chloroflexi	DOC_mg_kg	0.163ns	-0.0146ns	0.1168ns	0.1038ns	0.416581	0.942285	0.407983	0.606441
Chloroflexi	DOC_OM_	-0.2681ns	-0.2397ns	-0.1931ns	-0.3258ns	0.176396	0.228559	0.161699	0.097188
Chloroflexi	DOC_SOC_	-0.2663ns	-0.24ns	-0.1888ns	-0.317ns	0.179384	0.227981	0.168576	0.107163
Chloroflexi	ECms_cm	-0.287ns	-0.3791ns	-0.1883ns	-0.3019ns	0.14668	0.051175	0.168761	0.125854
Chloroflexi	ESP_	-0.6062***	-0.6911***	-0.4416***	-0.5238**	0.000803	6.6e-05	0.00097	0.005044
Chloroflexi	Estimated_base_saturation_BSₑₛₜ_	-0.0153ns	-0.116ns	-0.0541ns	-0.0861ns	0.939771	0.564412	0.710141	0.66944
Chloroflexi	Ex-Na⁺cmoL_kg	-0.4397*	-0.5532**	-0.3229*	-0.3606ns	0.021738	0.002763	0.018437	0.064623
Chloroflexi	HCO₃⁻mg_kg	-0.3987*	-0.4725*	-0.265ns	-0.3425ns	0.039424	0.012819	0.05452	0.080333
Chloroflexi	Mg2+cmol_kg	-0.4521*	-0.4368*	-0.3138*	-0.3847*	0.017893	0.022729	0.02181	0.047565
Chloroflexi	Na+cmol_kg	-0.3657ns	-0.4292*	-0.2308ns	-0.301ns	0.060678	0.025493	0.095579	0.127124
Chloroflexi	NH₄⁺-N_NO₃⁻-N	-0.4919**	-0.5394**	-0.3785*	-0.5239**	0.009158	0.003688	0.011869	0.005031
Chloroflexi	NH₄⁺-Nmg_kg	-0.3389ns	-0.5494**	-0.204ns	-0.3279ns	0.08378	0.002998	0.138266	0.094991
Chloroflexi	NO₃⁻-Nmg_kg	0.6506**	0.5687*	0.4412**	0.6356**	0.00256	0.01106	0.008611	0.003445
Chloroflexi	OMg_kg	0.2647ns	0.2349ns	0.18ns	0.2379ns	0.182055	0.238152	0.188871	0.232194
Chloroflexi	pH	-0.3631ns	-0.294ns	-0.2289ns	-0.2455ns	0.062659	0.136631	0.095149	0.21703
Chloroflexi	SAR	-0.3514ns	-0.404*	-0.2282ns	-0.2891ns	0.072284	0.0366	0.095293	0.143562
Chloroflexi	SO42-cmol_kg	-0.3548ns	-0.4151*	-0.2282ns	-0.2934ns	0.069415	0.031333	0.095293	0.137471
Chloroflexi	Soil_water_content_	-0.4499*	-0.4372*	-0.2991*	-0.3559ns	0.01853	0.022593	0.029157	0.068439
CK-2C2-2	AKmg_kg	-0.2554ns	-0.2516ns	-0.2174ns	-0.1386ns	0.198477	0.205606	0.179784	0.49046
CK-2C2-2	ANmg_kg	-0.3226ns	-0.2466ns	-0.262ns	0.1172ns	0.100762	0.215038	0.105511	0.560328
CK-2C2-2	APmg_kg	-0.2688ns	-0.2476ns	-0.2168ns	0.0989ns	0.175196	0.212971	0.179919	0.623572
CK-2C2-2	Ca2+cmol_kg	-0.2352ns	-0.2608ns	-0.1871ns	0.1142ns	0.23756	0.188944	0.247592	0.570655
CK-2C2-2	Cation_exchange_capacity_CECcmol_kg	0.289ns	0.2918ns	0.2317ns	-0.0507ns	0.143803	0.139674	0.151719	0.801815
CK-2C2-2	Cl-cmol_kg	0.3038ns	0.2012ns	0.247ns	-0.0974ns	0.123448	0.314229	0.126959	0.628913
CK-2C2-2	CO₃²⁻mg_kg	0.3454ns	0.2384ns	0.2919ns	0.0934ns	0.077587	0.23121	0.071279	0.643024
CK-2C2-2	DOC_mg_kg	-0.383*	-0.2182ns	-0.3214*	-0.1459ns	0.048606	0.274227	0.046769	0.46772
CK-2C2-2	DOC_OM_	-0.179ns	-0.149ns	-0.1512ns	-0.372ns	0.371694	0.458227	0.354382	0.05604
CK-2C2-2	DOC_SOC_	-0.1701ns	-0.1477ns	-0.1426ns	-0.3536ns	0.396333	0.462342	0.379402	0.070356
CK-2C2-2	ECms_cm	0.2877ns	0.2836ns	0.232ns	-0.1233ns	0.145696	0.151712	0.151655	0.539933
CK-2C2-2	ESP_	0.3252ns	0.3406ns	0.2616ns	-0.2295ns	0.097849	0.082102	0.105565	0.249408
CK-2C2-2	Estimated_base_saturation_BSₑₛₜ_	-0.1707ns	-0.1888ns	-0.142ns	-0.1911ns	0.39466	0.345497	0.379625	0.339694
CK-2C2-2	Ex-Na⁺cmoL_kg	0.324ns	0.3456ns	0.2623ns	-0.0995ns	0.099216	0.077493	0.105457	0.621313
CK-2C2-2	HCO₃⁻mg_kg	0.2191ns	0.3027ns	0.1869ns	-0.1752ns	0.272277	0.124804	0.247666	0.382038
CK-2C2-2	Mg2+cmol_kg	0.3616ns	0.297ns	0.2919ns	-0.0995ns	0.063856	0.132459	0.071279	0.621367
CK-2C2-2	Na+cmol_kg	0.3051ns	0.27ns	0.2466ns	-0.0726ns	0.121773	0.173228	0.127018	0.718763
CK-2C2-2	NH₄⁺-N_NO₃⁻-N	0.4123*	0.3876*	0.3757*	-0.1909ns	0.032568	0.045767	0.035528	0.340058
CK-2C2-2	NH₄⁺-Nmg_kg	0.4171*	0.4141*	0.3392*	3e-04ns	0.030437	0.031781	0.03724	0.998793
CK-2C2-2	NO₃⁻-Nmg_kg	-0.1696ns	-0.1712ns	-0.13ns	0.4144ns	0.487528	0.483404	0.507108	0.077732
CK-2C2-2	OMg_kg	-0.2259ns	-0.2204ns	-0.1799ns	0.0928ns	0.257319	0.26926	0.266938	0.645155
CK-2C2-2	pH	0.1929ns	0.127ns	0.1576ns	-0.0663ns	0.334927	0.52772	0.331287	0.742598
CK-2C2-2	SAR	0.2877ns	0.2586ns	0.232ns	-0.0641ns	0.145696	0.192728	0.151655	0.750712
CK-2C2-2	SO42-cmol_kg	0.4194*	0.4548*	0.3518*	0.0681ns	0.029439	0.01715	0.029729	0.735806
CK-2C2-2	Soil_water_content_	0.2661ns	0.2335ns	0.2168ns	-0.119ns	0.179718	0.241049	0.179919	0.554233
Cyanobacteria	AKmg_kg	0.5169**	0.2755ns	0.3457*	0.4818*	0.005762	0.164198	0.011617	0.010931
Cyanobacteria	ANmg_kg	0.6448***	0.4673*	0.4508***	0.6674***	0.000283	0.013995	0.000986	0.000143
Cyanobacteria	APmg_kg	0.627***	0.2828ns	0.4644***	0.6477***	0.000466	0.152856	0.00049	0.000259
Cyanobacteria	Ca2+cmol_kg	0.5492**	0.2371ns	0.388**	0.5932**	0.003006	0.233745	0.004571	0.00111
Cyanobacteria	Cation_exchange_capacity_CECcmol_kg	-0.547**	-0.3436ns	-0.3903**	-0.5739**	0.00315	0.079293	0.003878	0.001749
Cyanobacteria	Cl-cmol_kg	-0.6191***	-0.2403ns	-0.4565***	-0.664***	0.000575	0.227389	0.000849	0.000159
Cyanobacteria	CO₃²⁻mg_kg	-0.4989**	-0.3299ns	-0.3481*	-0.5239**	0.00808	0.092906	0.010963	0.005036
Cyanobacteria	DOC_mg_kg	0.6062***	0.4188*	0.4074**	0.5897**	0.000803	0.029696	0.002497	0.001206
Cyanobacteria	DOC_OM_	0.2216ns	0.1115ns	0.147ns	0.1094ns	0.266603	0.579792	0.286785	0.586892
Cyanobacteria	DOC_SOC_	0.2162ns	0.1122ns	0.1431ns	0.109ns	0.278716	0.577468	0.296936	0.588288
Cyanobacteria	ECms_cm	-0.5505**	-0.2888ns	-0.3937**	-0.5914**	0.00293	0.143969	0.004008	0.00116
Cyanobacteria	ESP_	-0.6435***	-0.2444ns	-0.4587***	-0.7613***	0.000294	0.219249	0.000584	4e-06
Cyanobacteria	Estimated_base_saturation_BSₑₛₜ_	0.2906ns	0.22ns	0.2137ns	0.2259ns	0.141429	0.270204	0.123673	0.257251
Cyanobacteria	Ex-Na⁺cmoL_kg	-0.6904***	-0.2913ns	-0.5114***	-0.7304***	6.7e-05	0.140445	0.000189	1.5e-05
Cyanobacteria	HCO₃⁻mg_kg	-0.5482**	-0.3236ns	-0.3846**	-0.6062***	0.00307	0.099658	0.00447	0.000803
Cyanobacteria	Mg2+cmol_kg	-0.6765***	-0.4421*	-0.5193***	-0.7382***	0.000107	0.020959	0.000148	1.1e-05
Cyanobacteria	Na+cmol_kg	-0.5629**	-0.2481ns	-0.4188**	-0.6148***	0.002238	0.212161	0.00184	0.000645
Cyanobacteria	NH₄⁺-N_NO₃⁻-N	-0.6059***	-0.2186ns	-0.474**	-0.7291***	0.00081	0.273392	0.001629	1.6e-05
Cyanobacteria	NH₄⁺-Nmg_kg	-0.6955***	-0.2217ns	-0.4914***	-0.7129***	5.6e-05	0.266468	0.000357	3e-05
Cyanobacteria	NO₃⁻-Nmg_kg	0.3819ns	0.3364ns	0.2882ns	0.6295**	0.106622	0.159035	0.08609	0.003877
Cyanobacteria	OMg_kg	0.5392**	0.4121*	0.3914**	0.546**	0.003702	0.032683	0.004273	0.003221
Cyanobacteria	pH	-0.4208*	-0.5287**	-0.3205*	-0.3836*	0.028825	0.004577	0.019472	0.048261
Cyanobacteria	SAR	-0.519**	-0.233ns	-0.3652**	-0.555**	0.005538	0.242144	0.007608	0.002656
Cyanobacteria	SO42-cmol_kg	-0.6246***	-0.2921ns	-0.4394**	-0.6384***	0.000496	0.13932	0.001322	0.00034
Cyanobacteria	Soil_water_content_	-0.6648***	-0.4172*	-0.4986***	-0.674***	0.000155	0.030373	0.000162	0.000116
Dadabacteria	AKmg_kg	-0.3403ns	-0.3247ns	-0.2232ns	-0.385*	0.082436	0.098433	0.107018	0.047338
Dadabacteria	ANmg_kg	-0.6042***	-0.3165ns	-0.3937**	-0.61***	0.000845	0.107758	0.004426	0.00073
Dadabacteria	APmg_kg	-0.6118***	-0.3976*	-0.4076**	-0.6166***	0.000697	0.039993	0.003177	0.000614
Dadabacteria	Ca2+cmol_kg	-0.5172**	-0.3806ns	-0.3416*	-0.4949**	0.005731	0.05016	0.013533	0.008681
Dadabacteria	Cation_exchange_capacity_CECcmol_kg	0.5952**	0.4251*	0.4365**	0.6117***	0.001056	0.02707	0.001581	0.000698
Dadabacteria	Cl-cmol_kg	0.5855**	0.556**	0.4226**	0.5816**	0.001334	0.002599	0.002248	0.001463
Dadabacteria	CO₃²⁻mg_kg	0.4551*	0.2756ns	0.2895*	0.4711*	0.017079	0.16403	0.036374	0.013132
Dadabacteria	DOC_mg_kg	-0.4085*	-0.2356ns	-0.2977*	-0.4188*	0.034412	0.236803	0.031158	0.029685
Dadabacteria	DOC_OM_	0.0923ns	-0.0394ns	0.0614ns	0.0572ns	0.647071	0.845274	0.659797	0.77703
Dadabacteria	DOC_SOC_	0.0885ns	-0.0395ns	0.0581ns	0.0556ns	0.660586	0.845048	0.675418	0.783044
Dadabacteria	ECms_cm	0.5748**	0.4394*	0.4052**	0.5648**	0.001712	0.021842	0.003392	0.002145
Dadabacteria	ESP_	0.6338***	0.5045**	0.448**	0.544**	0.000386	0.007288	0.001183	0.003358
Dadabacteria	Estimated_base_saturation_BSₑₛₜ_	-0.2468ns	-0.1608ns	-0.1705ns	-0.3022ns	0.214619	0.423009	0.217037	0.125513
Dadabacteria	Ex-Na⁺cmoL_kg	0.5825**	0.5208**	0.4145**	0.5469**	0.001431	0.005346	0.00276	0.00316
Dadabacteria	HCO₃⁻mg_kg	0.6007***	0.4556*	0.4076**	0.5775**	0.000922	0.016919	0.003177	0.001608
Dadabacteria	Mg2+cmol_kg	0.6088***	0.4955**	0.44**	0.5611**	0.000752	0.008586	0.001468	0.002326
Dadabacteria	Na+cmol_kg	0.5573**	0.5061**	0.3613**	0.5324**	0.002531	0.007068	0.008914	0.004257
Dadabacteria	NH₄⁺-N_NO₃⁻-N	0.6614***	0.4507*	0.5224***	0.6125***	0.000172	0.01832	0.000595	0.000684
Dadabacteria	NH₄⁺-Nmg_kg	0.5824**	0.4582*	0.4111**	0.5852**	0.001437	0.016248	0.003134	0.001345
Dadabacteria	NO₃⁻-Nmg_kg	-0.6706**	-0.3231ns	-0.4372*	-0.5522*	0.001674	0.17731	0.01015	0.014218
Dadabacteria	OMg_kg	-0.5152**	-0.3084ns	-0.345*	-0.5304**	0.005962	0.11761	0.012743	0.004429
Dadabacteria	pH	0.5211**	0.3991*	0.3716**	0.5918**	0.005322	0.0392	0.007366	0.001146
Dadabacteria	SAR	0.558**	0.477*	0.3821**	0.5462**	0.002493	0.011868	0.005738	0.003206
Dadabacteria	SO42-cmol_kg	0.6109***	0.5284**	0.4921***	0.6164***	0.000712	0.004606	0.000374	0.000618
Dadabacteria	Soil_water_content_	0.5989***	0.2555ns	0.448**	0.591**	0.000965	0.198292	0.001183	0.001171
Deferribacterota	AKmg_kg	-0.5052**	-0.2373ns	-0.395*	-0.5359**	0.00719	0.23329	0.010146	0.003965
Deferribacterota	ANmg_kg	-0.6034***	-0.3092ns	-0.4622**	-0.4781*	0.000862	0.116536	0.002598	0.011657
Deferribacterota	APmg_kg	-0.5345**	-0.2906ns	-0.4217**	-0.4048*	0.004074	0.141498	0.00593	0.036237
Deferribacterota	Ca2+cmol_kg	-0.5849**	-0.2716ns	-0.4502**	-0.5077**	0.001354	0.170598	0.003348	0.006863
Deferribacterota	Cation_exchange_capacity_CECcmol_kg	0.5345**	0.3153ns	0.4297**	0.4481*	0.004074	0.109109	0.005054	0.019073
Deferribacterota	Cl-cmol_kg	0.5528**	0.4355*	0.4303**	0.4149*	0.002788	0.023191	0.005047	0.031403
Deferribacterota	CO₃²⁻mg_kg	0.4133*	0.2342ns	0.3466*	0.3459ns	0.032151	0.239696	0.023896	0.077174
Deferribacterota	DOC_mg_kg	-0.5814**	-0.2091ns	-0.4615**	-0.5342**	0.001469	0.295188	0.002602	0.004103
Deferribacterota	DOC_OM_	-0.276ns	-0.0959ns	-0.2213ns	-0.405*	0.163521	0.634023	0.152739	0.03611
Deferribacterota	DOC_SOC_	-0.2647ns	-0.0946ns	-0.2118ns	-0.3808ns	0.182037	0.638716	0.168659	0.050027
Deferribacterota	ECms_cm	0.6***	0.3793ns	0.4661**	0.5053**	0.000938	0.05102	0.002384	0.007182
Deferribacterota	ESP_	0.5149**	0.3654ns	0.4058**	0.2674ns	0.005994	0.060865	0.008102	0.177528
Deferribacterota	Estimated_base_saturation_BSₑₛₜ_	-0.3705ns	-0.1312ns	-0.2864ns	-0.4872**	0.057139	0.514266	0.061619	0.009957
Deferribacterota	Ex-Na⁺cmoL_kg	0.4999**	0.3794ns	0.399**	0.3542ns	0.007926	0.050956	0.009411	0.069884
Deferribacterota	HCO₃⁻mg_kg	0.4665*	0.2939ns	0.3421*	0.3327ns	0.014175	0.136815	0.025585	0.089929
Deferribacterota	Mg2+cmol_kg	0.5717**	0.3703ns	0.4462**	0.41*	0.001839	0.057254	0.003639	0.033663
Deferribacterota	Na+cmol_kg	0.5308**	0.3786ns	0.4138**	0.4493*	0.004396	0.051483	0.00694	0.01871
Deferribacterota	NH₄⁺-N_NO₃⁻-N	0.7213***	0.3767ns	0.6381***	0.449*	2.2e-05	0.052782	0.000163	0.018821
Deferribacterota	NH₄⁺-Nmg_kg	0.6331***	0.4186*	0.5177***	0.5115**	0.000393	0.029781	0.0008	0.006387
Deferribacterota	NO₃⁻-Nmg_kg	-0.562*	-0.2209ns	-0.4428*	-0.3003ns	0.012276	0.363545	0.015072	0.211654
Deferribacterota	OMg_kg	-0.3884*	-0.2296ns	-0.3232*	-0.3087ns	0.045303	0.249321	0.035432	0.117183
Deferribacterota	pH	0.371ns	0.208ns	0.2917ns	0.2388ns	0.056743	0.297789	0.057964	0.230273
Deferribacterota	SAR	0.5649**	0.3467ns	0.4462**	0.505**	0.002142	0.076489	0.003639	0.007223
Deferribacterota	SO42-cmol_kg	0.6624***	0.4046*	0.5498***	0.5962**	0.000167	0.036335	0.00034	0.00103
Deferribacterota	Soil_water_content_	0.62***	0.4273*	0.4854**	0.4725*	0.000562	0.026226	0.00154	0.012814
Deinococcota	AKmg_kg	-0.1711ns	-0.2841ns	-0.1263ns	-0.1386ns	0.393496	0.150954	0.358414	0.49046
Deinococcota	ANmg_kg	-0.3079ns	-0.2814ns	-0.192ns	-0.1792ns	0.118154	0.154984	0.162065	0.371104
Deinococcota	APmg_kg	-0.4203*	-0.3826*	-0.2861*	-0.2643ns	0.029056	0.048869	0.036947	0.182717
Deinococcota	Ca2+cmol_kg	-0.3571ns	-0.3479ns	-0.2493ns	-0.2265ns	0.067456	0.075387	0.069444	0.255858
Deinococcota	Cation_exchange_capacity_CECcmol_kg	0.3714ns	0.3985*	0.2804*	0.2821ns	0.056461	0.039489	0.040892	0.154053
Deinococcota	Cl-cmol_kg	0.3605ns	0.5946**	0.2837*	0.2485ns	0.064735	0.001071	0.038834	0.211328
Deinococcota	CO₃²⁻mg_kg	0.3324ns	0.1877ns	0.2092ns	0.2522ns	0.090295	0.348588	0.127667	0.204454
Deinococcota	DOC_mg_kg	-0.1521ns	-0.1203ns	-0.0916ns	-0.0952ns	0.448811	0.550051	0.504368	0.636547
Deinococcota	DOC_OM_	0.423*	0.0682ns	0.2605ns	0.3634ns	0.027925	0.735411	0.059939	0.0624
Deinococcota	DOC_SOC_	0.4217*	0.0676ns	0.2672ns	0.3643ns	0.028463	0.737633	0.05219	0.061715
Deinococcota	ECms_cm	0.3101ns	0.4806*	0.2034ns	0.178ns	0.11549	0.011167	0.138438	0.374426
Deinococcota	ESP_	0.3732ns	0.4391*	0.2575ns	0.1227ns	0.05516	0.021953	0.06042	0.542019
Deinococcota	Estimated_base_saturation_BSₑₛₜ_	0.025ns	-0.1015ns	0.0114ns	-0.0183ns	0.901313	0.614287	0.93349	0.927753
Deinococcota	Ex-Na⁺cmoL_kg	0.3104ns	0.4811*	0.1951ns	0.1701ns	0.115055	0.011077	0.155802	0.396366
Deinococcota	HCO₃⁻mg_kg	0.2822ns	0.4076*	0.1888ns	0.1422ns	0.153791	0.034824	0.168514	0.479087
Deinococcota	Mg2+cmol_kg	0.41*	0.4075*	0.3009*	0.2314ns	0.033689	0.034857	0.028441	0.245472
Deinococcota	Na+cmol_kg	0.4728*	0.5352**	0.3834**	0.3639ns	0.012752	0.004022	0.005179	0.062079
Deinococcota	NH₄⁺-N_NO₃⁻-N	0.3431ns	0.5146**	0.2432ns	0.0809ns	0.079744	0.006023	0.107299	0.688184
Deinococcota	NH₄⁺-Nmg_kg	0.2709ns	0.5184**	0.176ns	0.096ns	0.171694	0.005605	0.202482	0.634013
Deinococcota	NO₃⁻-Nmg_kg	-0.7071***	-0.5451*	-0.4866**	-0.4302ns	0.00071	0.015803	0.003992	0.065986
Deinococcota	OMg_kg	-0.418*	-0.2795ns	-0.2984*	-0.3942*	0.030048	0.157898	0.02995	0.041889
Deinococcota	pH	0.2225ns	0.3365ns	0.158ns	0.1463ns	0.264728	0.086137	0.25087	0.466573
Deinococcota	SAR	0.4268*	0.5189**	0.3352*	0.33ns	0.02642	0.005548	0.014624	0.092724
Deinococcota	SO42-cmol_kg	0.2587ns	0.4983**	0.1862ns	0.1154ns	0.192513	0.008161	0.174965	0.566514
Deinococcota	Soil_water_content_	0.2847ns	0.3344ns	0.206ns	0.1026ns	0.150107	0.088178	0.133052	0.610705
Deinococcus-Thermus	AKmg_kg	0.2015ns	0.1806ns	0.168ns	0.1014ns	0.313534	0.367426	0.304223	0.614874
Deinococcus-Thermus	ANmg_kg	0.3274ns	0.4*	0.2726ns	0.425*	0.095534	0.038725	0.095058	0.027127
Deinococcus-Thermus	APmg_kg	0.2014ns	0.2091ns	0.1675ns	0.3565ns	0.313685	0.295266	0.304371	0.067933
Deinococcus-Thermus	Ca2+cmol_kg	0.1511ns	0.1567ns	0.1258ns	0.3346ns	0.451866	0.43519	0.441035	0.088015
Deinococcus-Thermus	Cation_exchange_capacity_CECcmol_kg	-0.3021ns	-0.2782ns	-0.2512ns	-0.326ns	0.125579	0.160015	0.1234	0.097011
Deinococcus-Thermus	Cl-cmol_kg	-0.3022ns	-0.174ns	-0.2516ns	-0.3758ns	0.125518	0.385327	0.123343	0.05337
Deinococcus-Thermus	CO₃²⁻mg_kg	-0.1259ns	-0.2606ns	-0.1048ns	-0.2195ns	0.53144	0.189197	0.520848	0.271283
Deinococcus-Thermus	DOC_mg_kg	0.2518ns	0.3426ns	0.2094ns	0.2057ns	0.205169	0.080255	0.199183	0.303231
Deinococcus-Thermus	DOC_OM_	0.1639ns	0.0762ns	0.1377ns	-0.1984ns	0.41402	0.705459	0.40334	0.321226
Deinococcus-Thermus	DOC_SOC_	0.1763ns	0.0766ns	0.1472ns	-0.1857ns	0.378955	0.704019	0.368584	0.353796
Deinococcus-Thermus	ECms_cm	-0.3274ns	-0.2185ns	-0.2726ns	-0.3984*	0.095534	0.273548	0.095058	0.039556
Deinococcus-Thermus	ESP_	-0.1763ns	-0.1553ns	-0.1466ns	-0.5354**	0.379177	0.439182	0.368803	0.004003
Deinococcus-Thermus	Estimated_base_saturation_BSₑₛₜ_	0.2266ns	0.1853ns	0.1884ns	-0.0031ns	0.255684	0.354895	0.247888	0.987944
Deinococcus-Thermus	Ex-Na⁺cmoL_kg	-0.3274ns	-0.2099ns	-0.2729ns	-0.4159*	0.09548	0.293286	0.095007	0.030965
Deinococcus-Thermus	HCO₃⁻mg_kg	-0.3021ns	-0.2518ns	-0.2512ns	-0.4078*	0.125579	0.205229	0.1234	0.034722
Deinococcus-Thermus	Mg2+cmol_kg	-0.3148ns	-0.3481ns	-0.2621ns	-0.4463*	0.109768	0.075206	0.108472	0.019608
Deinococcus-Thermus	Na+cmol_kg	-0.1259ns	-0.1687ns	-0.1047ns	-0.3431ns	0.531504	0.400338	0.520912	0.079761
Deinococcus-Thermus	NH₄⁺-N_NO₃⁻-N	-0.1499ns	-0.1426ns	-0.1378ns	-0.5553**	0.455578	0.477953	0.444741	0.002639
Deinococcus-Thermus	NH₄⁺-Nmg_kg	-0.189ns	-0.1446ns	-0.1584ns	-0.3768ns	0.344978	0.471874	0.335075	0.052718
Deinococcus-Thermus	NO₃⁻-Nmg_kg	NANA	NANA	NANA	0.5961**				0.007065
Deinococcus-Thermus	OMg_kg	0.3022ns	0.3247ns	0.2519ns	0.3191ns	0.125457	0.098389	0.123286	0.104742
Deinococcus-Thermus	pH	-0.3023ns	-0.4516*	-0.2523ns	-0.2385ns	0.125397	0.018063	0.123228	0.230888
Deinococcus-Thermus	SAR	-0.1259ns	-0.1563ns	-0.1048ns	-0.3212ns	0.53144	0.436237	0.520848	0.102364
Deinococcus-Thermus	SO42-cmol_kg	-0.2266ns	-0.2144ns	-0.1887ns	-0.319ns	0.25561	0.28293	0.247816	0.104798
Deinococcus-Thermus	Soil_water_content_	-0.3273ns	-0.3437ns	-0.2722ns	-0.3846*	0.095587	0.079175	0.095108	0.047602
Dependentiae	AKmg_kg	-0.1493ns	-0.2528ns	-0.1237ns	-0.1038ns	0.457249	0.203257	0.382829	0.606331
Dependentiae	ANmg_kg	-0.2743ns	-0.2026ns	-0.1807ns	-0.1383ns	0.166109	0.310727	0.201653	0.491492
Dependentiae	APmg_kg	-0.3813*	-0.2817ns	-0.2737ns	-0.2808ns	0.049725	0.154638	0.052847	0.15592
Dependentiae	Ca2+cmol_kg	-0.3229ns	-0.2742ns	-0.2229ns	-0.2094ns	0.100463	0.166389	0.115305	0.294437
Dependentiae	Cation_exchange_capacity_CECcmol_kg	0.3583ns	0.3058ns	0.2436ns	0.2778ns	0.066506	0.120822	0.084815	0.160658
Dependentiae	Cl-cmol_kg	0.3533ns	0.4328*	0.247ns	0.2537ns	0.070605	0.024137	0.080979	0.201635
Dependentiae	CO₃²⁻mg_kg	0.219ns	0.1809ns	0.1536ns	0.156ns	0.272474	0.366469	0.277777	0.437128
Dependentiae	DOC_mg_kg	-0.125ns	-0.1482ns	-0.0812ns	-0.069ns	0.534377	0.460804	0.565651	0.732418
Dependentiae	DOC_OM_	0.2479ns	0.01ns	0.1795ns	0.2149ns	0.212498	0.960698	0.208555	0.281756
Dependentiae	DOC_SOC_	0.2358ns	0.01ns	0.1691ns	0.2037ns	0.236295	0.960356	0.233177	0.308164
Dependentiae	ECms_cm	0.2715ns	0.2917ns	0.1325ns	0.112ns	0.170648	0.139846	0.349088	0.577934
Dependentiae	ESP_	0.4416*	0.3802ns	0.3278*	0.279ns	0.021103	0.050404	0.020387	0.15875
Dependentiae	Estimated_base_saturation_BSₑₛₜ_	-0.0541ns	-0.0943ns	-0.0331ns	-0.0574ns	0.788642	0.640033	0.814952	0.776168
Dependentiae	Ex-Na⁺cmoL_kg	0.3848*	0.39*	0.2926*	0.2751ns	0.047472	0.044341	0.038954	0.164874
Dependentiae	HCO₃⁻mg_kg	0.3943*	0.3281ns	0.2857*	0.3016ns	0.041805	0.094778	0.043251	0.126317
Dependentiae	Mg2+cmol_kg	0.4392*	0.3898*	0.3373*	0.3236ns	0.021904	0.044446	0.017151	0.099633
Dependentiae	Na+cmol_kg	0.3346ns	0.3732ns	0.2376ns	0.2375ns	0.087985	0.0552	0.092792	0.232958
Dependentiae	NH₄⁺-N_NO₃⁻-N	0.3309ns	0.2857ns	0.2268ns	0.1302ns	0.091857	0.148518	0.145406	0.517573
Dependentiae	NH₄⁺-Nmg_kg	0.3176ns	0.2863ns	0.2184ns	0.1995ns	0.106506	0.147641	0.125027	0.318343
Dependentiae	NO₃⁻-Nmg_kg	-0.4793*	-0.2163ns	-0.271ns	-0.2906ns	0.037846	0.373827	0.116744	0.227436
Dependentiae	OMg_kg	-0.2993ns	-0.2127ns	-0.2262ns	-0.2611ns	0.129397	0.286829	0.110401	0.188406
Dependentiae	pH	0.2097ns	0.333ns	0.145ns	0.1176ns	0.293786	0.089645	0.306828	0.559179
Dependentiae	SAR	0.2877ns	0.342ns	0.1867ns	0.1798ns	0.145596	0.080777	0.18703	0.369449
Dependentiae	SO42-cmol_kg	0.2852ns	0.3678ns	0.1747ns	0.1719ns	0.149267	0.059092	0.217094	0.391295
Dependentiae	Soil_water_content_	0.3054ns	0.1234ns	0.2195ns	0.1947ns	0.121358	0.539603	0.120377	0.330341
Desulfobacterota	AKmg_kg	-0.2776ns	-0.356ns	-0.1971ns	-0.3667ns	0.161004	0.068393	0.150133	0.059903
Desulfobacterota	ANmg_kg	-0.3404ns	-0.3727ns	-0.2625ns	-0.1844ns	0.082313	0.055561	0.055069	0.357177
Desulfobacterota	APmg_kg	-0.3254ns	-0.4018*	-0.208ns	-0.1545ns	0.097675	0.037745	0.134321	0.441753
Desulfobacterota	Ca2+cmol_kg	-0.3087ns	-0.28ns	-0.2511ns	-0.1862ns	0.117242	0.157187	0.066517	0.352336
Desulfobacterota	Cation_exchange_capacity_CECcmol_kg	0.2875ns	0.3707ns	0.2365ns	0.1862ns	0.145849	0.056946	0.087419	0.352411
Desulfobacterota	Cl-cmol_kg	0.3019ns	0.4874**	0.1883ns	0.1697ns	0.125854	0.009925	0.168761	0.3973
Desulfobacterota	CO₃²⁻mg_kg	0.0656ns	0.1909ns	0.0285ns	-0.0711ns	0.744968	0.340235	0.834827	0.724403
Desulfobacterota	DOC_mg_kg	0.0379ns	-0.0313ns	0.0427ns	0.1795ns	0.851316	0.876662	0.772566	0.37035
Desulfobacterota	DOC_OM_	0.4417*	0.3489ns	0.2853*	0.4227*	0.021079	0.074432	0.038664	0.028031
Desulfobacterota	DOC_SOC_	0.4483*	0.3496ns	0.2918*	0.4407*	0.019012	0.073887	0.033356	0.021411
Desulfobacterota	ECms_cm	0.3178ns	0.4814*	0.234ns	0.1554ns	0.106209	0.011011	0.087299	0.438947
Desulfobacterota	ESP_	0.3529ns	0.3382ns	0.2251ns	0.0055ns	0.071015	0.084439	0.104325	0.978301
Desulfobacterota	Estimated_base_saturation_BSₑₛₜ_	0.0018ns	-0.0563ns	-0.0028ns	-0.0623ns	0.992766	0.780479	1	0.757657
Desulfobacterota	Ex-Na⁺cmoL_kg	0.298ns	0.393*	0.18ns	0.0919ns	0.131093	0.042585	0.188871	0.648434
Desulfobacterota	HCO₃⁻mg_kg	0.2265ns	0.4244*	0.1396ns	0.0049ns	0.255932	0.027354	0.320244	0.980711
Desulfobacterota	Mg2+cmol_kg	0.3502ns	0.3679ns	0.2282ns	0.1224ns	0.073349	0.059043	0.095293	0.54297
Desulfobacterota	Na+cmol_kg	0.2753ns	0.4718*	0.1852ns	0.13ns	0.164521	0.012975	0.183925	0.517974
Desulfobacterota	NH₄⁺-N_NO₃⁻-N	0.2996ns	0.3996*	0.2217ns	-0.0486ns	0.128914	0.038939	0.140658	0.809913
Desulfobacterota	NH₄⁺-Nmg_kg	0.2002ns	0.3906*	0.1236ns	-0.0293ns	0.316832	0.043966	0.369336	0.884514
Desulfobacterota	NO₃⁻-Nmg_kg	-0.5461*	-0.4987*	-0.4529**	-0.2239ns	0.015568	0.029759	0.006993	0.356845
Desulfobacterota	OMg_kg	-0.2458ns	-0.3234ns	-0.1629ns	-0.1588ns	0.216513	0.099886	0.234522	0.428923
Desulfobacterota	pH	0.393*	0.3312ns	0.2747*	0.4544*	0.042551	0.091521	0.045219	0.017255
Desulfobacterota	SAR	0.2995ns	0.4797*	0.2225ns	0.1823ns	0.129097	0.011349	0.103862	0.362874
Desulfobacterota	SO42-cmol_kg	0.2146ns	0.4171*	0.1141ns	0.0256ns	0.282358	0.030439	0.404248	0.898964
Desulfobacterota	Soil_water_content_	0.243ns	0.3ns	0.1624ns	0.047ns	0.222003	0.128379	0.245631	0.81589
DTB120	AKmg_kg	-0.1393ns	-0.2131ns	-0.1174ns	-0.0821ns	0.488348	0.285766	0.464669	0.683793
DTB120	ANmg_kg	-0.3065ns	-0.2709ns	-0.2654ns	0.0702ns	0.119939	0.171761	0.098023	0.727818
DTB120	APmg_kg	-0.4032*	-0.3201ns	-0.3267*	-0.0794ns	0.037023	0.103605	0.041454	0.69395
DTB120	Ca2+cmol_kg	-0.3169ns	-0.3257ns	-0.2716ns	-0.0024ns	0.107319	0.09738	0.090457	0.990353
DTB120	Cation_exchange_capacity_CECcmol_kg	0.354ns	0.3591ns	0.302ns	0.0562ns	0.07005	0.065851	0.059419	0.780815
DTB120	Cl-cmol_kg	0.2892ns	0.157ns	0.2407ns	-0.0534ns	0.143478	0.434117	0.133457	0.791266
DTB120	CO₃²⁻mg_kg	0.3328ns	0.2495ns	0.2654ns	0.1642ns	0.089847	0.209499	0.098023	0.412978
DTB120	DOC_mg_kg	-0.406*	-0.2707ns	-0.339*	-0.2173ns	0.03561	0.172041	0.034353	0.276169
DTB120	DOC_OM_	-0.1663ns	-0.1685ns	-0.1309ns	-0.3634ns	0.407018	0.400863	0.418493	0.0624
DTB120	DOC_SOC_	-0.1732ns	-0.1699ns	-0.1362ns	-0.3588ns	0.387713	0.396831	0.397127	0.06605
DTB120	ECms_cm	0.3471ns	0.3767ns	0.2963ns	-0.0201ns	0.076118	0.052804	0.064761	0.920538
DTB120	ESP_	0.3999*	0.3622ns	0.3143*	-0.0842ns	0.038778	0.063339	0.04976	0.676093
DTB120	Estimated_base_saturation_BSₑₛₜ_	-0.3786ns	-0.2816ns	-0.3143*	-0.4035*	0.051485	0.154682	0.04976	0.036857
DTB120	Ex-Na⁺cmoL_kg	0.3849*	0.3851*	0.3029ns	0.0269ns	0.047437	0.047276	0.059339	0.894163
DTB120	HCO₃⁻mg_kg	0.3848*	0.3866*	0.302ns	0.0336ns	0.047511	0.046392	0.059419	0.867949
DTB120	Mg2+cmol_kg	0.3334ns	0.2384ns	0.2777ns	-0.0525ns	0.089276	0.231149	0.083368	0.794768
DTB120	Na+cmol_kg	0.3065ns	0.3158ns	0.265ns	-0.0122ns	0.119999	0.108545	0.098076	0.951801
DTB120	NH₄⁺-N_NO₃⁻-N	0.4981**	0.5444**	0.4648**	-0.0429ns	0.008189	0.00333	0.008689	0.831566
DTB120	NH₄⁺-Nmg_kg	0.5173**	0.5374**	0.4414**	0.1583ns	0.005723	0.003843	0.006248	0.430367
DTB120	NO₃⁻-Nmg_kg	-0.3255ns	-0.4027ns	-0.2801ns	0.223ns	0.173879	0.087391	0.148031	0.358783
DTB120	OMg_kg	-0.3896*	-0.2871ns	-0.3214*	-0.0916ns	0.044538	0.146561	0.045379	0.649528
DTB120	pH	0.0652ns	0.1342ns	0.0619ns	-0.1554ns	0.746685	0.504476	0.700317	0.438805
DTB120	SAR	0.339ns	0.3453ns	0.2901ns	0.0336ns	0.083712	0.077732	0.070541	0.867929
DTB120	SO42-cmol_kg	0.4447*	0.4922**	0.3642*	0.1584ns	0.020128	0.009106	0.023199	0.429894
DTB120	Soil_water_content_	0.368ns	0.3705ns	0.302ns	0.0195ns	0.058959	0.057118	0.059419	0.922951
Elusimicrobiota	AKmg_kg	0.0549ns	-0.1247ns	0.0202ns	0.0989ns	0.785668	0.535435	0.883711	0.623466
Elusimicrobiota	ANmg_kg	-0.1841ns	-0.2295ns	-0.1209ns	-0.0253ns	0.358051	0.249404	0.380263	0.900161
Elusimicrobiota	APmg_kg	-0.0452ns	-0.2027ns	-0.0374ns	0.1209ns	0.822683	0.310625	0.78599	0.54811
Elusimicrobiota	Ca2+cmol_kg	-0.0451ns	-0.2285ns	-0.0518ns	0.0953ns	0.823246	0.251563	0.706892	0.636496
Elusimicrobiota	Cation_exchange_capacity_CECcmol_kg	0.1018ns	0.276ns	0.0891ns	-0.0214ns	0.613367	0.163386	0.517325	0.915751
Elusimicrobiota	Cl-cmol_kg	0.1327ns	0.1994ns	0.0806ns	-0.0437ns	0.509358	0.318772	0.558587	0.828817
Elusimicrobiota	CO₃²⁻mg_kg	0.1952ns	0.2223ns	0.1266ns	0.1108ns	0.329125	0.265039	0.357994	0.582111
Elusimicrobiota	DOC_mg_kg	-0.0287ns	-0.1501ns	-0.0259ns	0.0476ns	0.886853	0.454883	0.850895	0.813541
Elusimicrobiota	DOC_OM_	0.1618ns	-0.1257ns	0.0901ns	0.0902ns	0.420094	0.532107	0.516544	0.654663
Elusimicrobiota	DOC_SOC_	0.1485ns	-0.1242ns	0.0808ns	0.0803ns	0.459787	0.53703	0.558418	0.690454
Elusimicrobiota	ECms_cm	0.0913ns	0.2406ns	0.0633ns	-0.0992ns	0.65072	0.22665	0.645806	0.622442
Elusimicrobiota	ESP_	0.1412ns	0.3704ns	0.0661ns	-0.1545ns	0.482231	0.057158	0.630954	0.441753
Elusimicrobiota	Estimated_base_saturation_BSₑₛₜ_	-0.0608ns	-0.1978ns	-0.0603ns	-0.1197ns	0.763077	0.322556	0.660943	0.552189
Elusimicrobiota	Ex-Na⁺cmoL_kg	0.1456ns	0.3532ns	0.0836ns	-0.0528ns	0.468781	0.070768	0.54454	0.79357
Elusimicrobiota	HCO₃⁻mg_kg	0.1819ns	0.3589ns	0.1121ns	0.0159ns	0.36384	0.066024	0.415321	0.937366
Elusimicrobiota	Mg2+cmol_kg	0.1122ns	0.2308ns	0.0691ns	-0.1001ns	0.577348	0.246687	0.616105	0.619217
Elusimicrobiota	Na+cmol_kg	0.067ns	0.2256ns	0.0489ns	-0.0855ns	0.740037	0.257777	0.72254	0.671655
Elusimicrobiota	NH₄⁺-N_NO₃⁻-N	0.2139ns	0.4111*	0.172ns	-0.0796ns	0.284019	0.03315	0.256273	0.693029
Elusimicrobiota	NH₄⁺-Nmg_kg	0.1319ns	0.4126*	0.0928ns	-0.0397ns	0.511926	0.032443	0.503291	0.844041
Elusimicrobiota	NO₃⁻-Nmg_kg	-0.1592ns	-0.291ns	-0.1377ns	0.1659ns	0.515122	0.226858	0.417976	0.497188
Elusimicrobiota	OMg_kg	-0.1135ns	-0.1447ns	-0.0778ns	-0.0379ns	0.57312	0.471425	0.572637	0.851271
Elusimicrobiota	pH	-0.2863ns	0.0245ns	-0.1732ns	-0.3918*	0.147706	0.903502	0.209848	0.043256
Elusimicrobiota	SAR	0.0238ns	0.2212ns	0.0115ns	-0.116ns	0.906005	0.267423	0.933404	0.564448
Elusimicrobiota	SO42-cmol_kg	0.0581ns	0.3171ns	0.0403ns	-0.094ns	0.773477	0.107088	0.769927	0.640845
Elusimicrobiota	Soil_water_content_	0.1107ns	0.1829ns	0.0603ns	-0.0733ns	0.582636	0.361281	0.660943	0.716496
Entotheonellaeota	AKmg_kg	0.1506ns	0.1233ns	0.1087ns	0.1301ns	0.453502	0.540088	0.427953	0.517845
Entotheonellaeota	ANmg_kg	0.2727ns	0.0893ns	0.1857ns	0.3401ns	0.168809	0.657804	0.175215	0.082606
Entotheonellaeota	APmg_kg	0.309ns	0.2039ns	0.194ns	0.3529ns	0.116861	0.307657	0.156221	0.071015
Entotheonellaeota	Ca2+cmol_kg	0.3269ns	0.1986ns	0.2314ns	0.3761ns	0.096078	0.32062	0.091156	0.053161
Entotheonellaeota	Cation_exchange_capacity_CECcmol_kg	-0.2314ns	-0.1359ns	-0.1541ns	-0.301ns	0.245472	0.498982	0.260175	0.127124
Entotheonellaeota	Cl-cmol_kg	-0.2434ns	-0.3814*	-0.1514ns	-0.3386ns	0.22126	0.049669	0.269001	0.084082
Entotheonellaeota	CO₃²⁻mg_kg	-0.1362ns	0.1062ns	-0.0771ns	-0.1652ns	0.498209	0.598054	0.573359	0.410342
Entotheonellaeota	DOC_mg_kg	0.0638ns	-0.223ns	0.0057ns	0.1575ns	0.751862	0.263541	0.966736	0.43267
Entotheonellaeota	DOC_OM_	-0.3638ns	-0.3134ns	-0.2367ns	-0.2925ns	0.062121	0.11137	0.086705	0.138687
Entotheonellaeota	DOC_SOC_	-0.3632ns	-0.3126ns	-0.2321ns	-0.2874ns	0.062616	0.112392	0.091015	0.146103
Entotheonellaeota	ECms_cm	-0.2295ns	-0.3613ns	-0.1514ns	-0.3218ns	0.249583	0.064049	0.269001	0.101676
Entotheonellaeota	ESP_	-0.4335*	-0.5167**	-0.291*	-0.5348**	0.02388	0.005784	0.033433	0.004053
Entotheonellaeota	Estimated_base_saturation_BSₑₛₜ_	-0.1407ns	-0.2025ns	-0.0856ns	-0.0873ns	0.483797	0.311005	0.531615	0.665018
Entotheonellaeota	Ex-Na⁺cmoL_kg	-0.2681ns	-0.3949*	-0.1888ns	-0.3667ns	0.176297	0.041474	0.168577	0.059903
Entotheonellaeota	HCO₃⁻mg_kg	-0.2119ns	-0.337ns	-0.1141ns	-0.312ns	0.288713	0.085602	0.404248	0.113161
Entotheonellaeota	Mg2+cmol_kg	-0.3469ns	-0.2422ns	-0.2657ns	-0.4238*	0.076294	0.223615	0.052428	0.027619
Entotheonellaeota	Na+cmol_kg	-0.3496ns	-0.347ns	-0.2511ns	-0.3919*	0.073887	0.076163	0.066517	0.043183
Entotheonellaeota	NH₄⁺-N_NO₃⁻-N	-0.4257*	-0.5363**	-0.3415*	-0.5342**	0.026826	0.003929	0.023385	0.004103
Entotheonellaeota	NH₄⁺-Nmg_kg	-0.2842ns	-0.5332**	-0.1957ns	-0.3633ns	0.150761	0.004188	0.155622	0.062486
Entotheonellaeota	NO₃⁻-Nmg_kg	0.8037***	0.7463***	0.5782***	0.7085***	3.4e-05	0.000243	0.000593	0.000685
Entotheonellaeota	OMg_kg	0.2648ns	0.0493ns	0.1831ns	0.3154ns	0.181985	0.807149	0.181853	0.109015
Entotheonellaeota	pH	-0.2382ns	-0.1487ns	-0.1805ns	-0.2553ns	0.23143	0.459017	0.188679	0.198701
Entotheonellaeota	SAR	-0.3414ns	-0.3463ns	-0.2543ns	-0.3825*	0.081389	0.076831	0.063428	0.048919
Entotheonellaeota	SO42-cmol_kg	-0.2348ns	-0.322ns	-0.1629ns	-0.3105ns	0.238421	0.101377	0.234522	0.114971
Entotheonellaeota	Soil_water_content_	-0.1755ns	-0.1437ns	-0.097ns	-0.2717ns	0.381123	0.474663	0.478356	0.170437
FCPU426	AKmg_kg	-0.0683ns	-0.1525ns	-0.0538ns	-0.0122ns	0.735173	0.447763	0.733358	0.951786
FCPU426	ANmg_kg	-0.3117ns	-0.3378ns	-0.244ns	-0.0024ns	0.113488	0.084852	0.121572	0.990353
FCPU426	APmg_kg	-0.3486ns	-0.3892*	-0.2924ns	-0.1142ns	0.074761	0.04482	0.063233	0.570714
FCPU426	Ca2+cmol_kg	-0.2932ns	-0.3563ns	-0.2342ns	-0.0531ns	0.137698	0.068125	0.137205	0.792433
FCPU426	Cation_exchange_capacity_CECcmol_kg	0.1905ns	0.3306ns	0.1364ns	-0.0574ns	0.341201	0.09212	0.386021	0.776168
FCPU426	Cl-cmol_kg	0.2387ns	0.3292ns	0.1952ns	-0.0577ns	0.23045	0.093573	0.215506	0.774974
FCPU426	CO₃²⁻mg_kg	0.2482ns	0.2778ns	0.1952ns	0.1191ns	0.211946	0.160669	0.215506	0.554173
FCPU426	DOC_mg_kg	-0.1513ns	-0.2007ns	-0.1169ns	-0.0128ns	0.451188	0.315504	0.45747	0.949394
FCPU426	DOC_OM_	0.1136ns	0.017ns	0.0838ns	-0.0715ns	0.57247	0.932782	0.598141	0.72294
FCPU426	DOC_SOC_	0.1079ns	0.0171ns	0.0832ns	-0.0675ns	0.592127	0.932374	0.598497	0.738016
FCPU426	ECms_cm	0.2664ns	0.3915*	0.2098ns	-0.0342ns	0.179166	0.043418	0.183038	0.865549
FCPU426	ESP_	0.5643**	0.6699***	0.4775**	0.2271ns	0.002169	0.000132	0.002413	0.254619
FCPU426	Estimated_base_saturation_BSₑₛₜ_	-0.1144ns	-0.1645ns	-0.078ns	-0.1801ns	0.56994	0.412285	0.620356	0.368698
FCPU426	Ex-Na⁺cmoL_kg	0.4356*	0.5469**	0.3616*	0.1808ns	0.023129	0.003155	0.021922	0.366901
FCPU426	HCO₃⁻mg_kg	0.4197*	0.4823*	0.3508*	0.1673ns	0.029287	0.010841	0.02581	0.404299
FCPU426	Mg2+cmol_kg	0.4067*	0.4127*	0.3318*	0.1185ns	0.035251	0.032399	0.035242	0.556221
FCPU426	Na+cmol_kg	0.2851ns	0.3676ns	0.2339ns	0.0348ns	0.149494	0.059215	0.137269	0.86319
FCPU426	NH₄⁺-N_NO₃⁻-N	0.4023*	0.4727*	0.3558*	-0.0202ns	0.037471	0.012771	0.040808	0.92053
FCPU426	NH₄⁺-Nmg_kg	0.3325ns	0.4898**	0.2507ns	0.0706ns	0.090161	0.00951	0.113945	0.726437
FCPU426	NO₃⁻-Nmg_kg	-0.3016ns	-0.2408ns	-0.2462ns	0.1686ns	0.209583	0.320608	0.19797	0.490286
FCPU426	OMg_kg	-0.223ns	-0.2835ns	-0.1661ns	0.0058ns	0.263548	0.151818	0.292362	0.977088
FCPU426	pH	-0.0757ns	0.0479ns	-0.0489ns	-0.3176ns	0.707474	0.812473	0.756756	0.106451
FCPU426	SAR	0.2608ns	0.3548ns	0.2147ns	0.025ns	0.18888	0.069417	0.173064	0.901358
FCPU426	SO42-cmol_kg	0.2739ns	0.3161ns	0.2049ns	0.0626ns	0.166886	0.108206	0.193431	0.756469
FCPU426	Soil_water_content_	0.3616ns	0.4035*	0.3021ns	0.1184ns	0.063809	0.036861	0.054926	0.556281
Fibrobacterota	AKmg_kg	-0.0282ns	-0.0831ns	-0.0584ns	0.0296ns	0.888788	0.680162	0.6747	0.883408
Fibrobacterota	ANmg_kg	-0.2287ns	-0.1397ns	-0.1312ns	0.0653ns	0.251272	0.487035	0.345098	0.746116
Fibrobacterota	APmg_kg	-0.3014ns	-0.3257ns	-0.2271ns	-0.0665ns	0.126603	0.097341	0.101805	0.741566
Fibrobacterota	Ca2+cmol_kg	-0.1156ns	-0.1517ns	-0.0846ns	0.1215ns	0.565969	0.450046	0.542892	0.546014
Fibrobacterota	Cation_exchange_capacity_CECcmol_kg	0.0761ns	0.1457ns	0.0757ns	-0.1459ns	0.705941	0.46826	0.585487	0.46772
Fibrobacterota	Cl-cmol_kg	0.0462ns	0.0884ns	0.0204ns	-0.2278ns	0.819026	0.661042	0.883238	0.253235
Fibrobacterota	CO₃²⁻mg_kg	0.3263ns	0.1587ns	0.242ns	0.1905ns	0.096717	0.429202	0.081611	0.341193
Fibrobacterota	DOC_mg_kg	-0.054ns	0.0625ns	-0.0466ns	0.1398ns	0.789025	0.756837	0.737155	0.486742
Fibrobacterota	DOC_OM_	0.1842ns	0.1962ns	0.1473ns	0.1388ns	0.35761	0.326741	0.293374	0.489991
Fibrobacterota	DOC_SOC_	0.1831ns	0.1975ns	0.1433ns	0.1432ns	0.360511	0.323528	0.303716	0.476028
Fibrobacterota	ECms_cm	-0.0081ns	0.1347ns	-0.0262ns	-0.2919ns	0.967881	0.502999	0.850228	0.139625
Fibrobacterota	ESP_	0.3422ns	0.4634*	0.2155ns	-0.033ns	0.08062	0.014925	0.120601	0.870329
Fibrobacterota	Estimated_base_saturation_BSₑₛₜ_	-0.0516ns	0.0998ns	-0.0524ns	-0.0446ns	0.798416	0.620529	0.705745	0.825306
Fibrobacterota	Ex-Na⁺cmoL_kg	0.2325ns	0.3189ns	0.1226ns	-0.0751ns	0.243113	0.10491	0.378111	0.709622
Fibrobacterota	HCO₃⁻mg_kg	0.2606ns	0.2984ns	0.1747ns	0.0079ns	0.189311	0.130614	0.208179	0.96866
Fibrobacterota	Mg2+cmol_kg	0.2683ns	0.2712ns	0.1779ns	-0.044ns	0.176073	0.171154	0.200604	0.827637
Fibrobacterota	Na+cmol_kg	0.1777ns	0.1642ns	0.1339ns	-0.0513ns	0.375235	0.413184	0.334586	0.799474
Fibrobacterota	NH₄⁺-N_NO₃⁻-N	0.1938ns	0.2789ns	0.1255ns	-0.2197ns	0.332749	0.158973	0.411828	0.270884
Fibrobacterota	NH₄⁺-Nmg_kg	0.2324ns	0.2867ns	0.1527ns	-0.0905ns	0.243383	0.147137	0.274694	0.653664
Fibrobacterota	NO₃⁻-Nmg_kg	-0.2381ns	-0.3181ns	-0.2096ns	0.1484ns	0.326299	0.184426	0.217757	0.54437
Fibrobacterota	OMg_kg	-0.1423ns	-0.1581ns	-0.1226ns	0.047ns	0.478955	0.431032	0.378111	0.815835
Fibrobacterota	pH	0.0111ns	0.0965ns	-0.0263ns	-0.1154ns	0.956363	0.631961	0.850165	0.566394
Fibrobacterota	SAR	0.1249ns	0.1471ns	0.0846ns	-0.0873ns	0.534696	0.463966	0.542892	0.66497
Fibrobacterota	SO42-cmol_kg	0.1466ns	0.2011ns	0.1254ns	-0.1093ns	0.465704	0.314583	0.366963	0.587352
Fibrobacterota	Soil_water_content_	0.3548ns	0.3202ns	0.2504ns	0.0995ns	0.069403	0.103469	0.071235	0.62142
Firmicutes	AKmg_kg	-0.6369***	-0.4979**	-0.4543***	-0.218ns	0.000354	0.008219	0.000913	0.274638
Firmicutes	ANmg_kg	-0.4949**	-0.3381ns	-0.3766**	0.0879ns	0.008681	0.084588	0.005916	0.662763
Firmicutes	APmg_kg	-0.5592**	-0.4598*	-0.396**	0.0525ns	0.002426	0.015827	0.003356	0.794799
Firmicutes	Ca2+cmol_kg	-0.6243***	-0.5378**	-0.428**	0.007ns	0.0005	0.003816	0.001762	0.972271
Firmicutes	Cation_exchange_capacity_CECcmol_kg	0.5092**	0.4437*	0.3561**	-0.0299ns	0.006679	0.020423	0.0088	0.88225
Firmicutes	Cl-cmol_kg	0.4943**	0.4357*	0.3766**	-0.087ns	0.008777	0.023116	0.005916	0.666074
Firmicutes	CO₃²⁻mg_kg	0.6894***	0.5267**	0.5021***	0.134ns	7e-05	0.004763	0.000243	0.505105
Firmicutes	DOC_mg_kg	-0.5177**	-0.384*	-0.3732**	-0.0733ns	0.005678	0.048012	0.0059	0.716496
Firmicutes	DOC_OM_	-0.1862ns	-0.2636ns	-0.1182ns	-0.2552ns	0.352541	0.183945	0.391811	0.198831
Firmicutes	DOC_SOC_	-0.1759ns	-0.2632ns	-0.1087ns	-0.2437ns	0.380134	0.184612	0.427953	0.22059
Firmicutes	ECms_cm	0.5611**	0.4627*	0.4337**	-0.0522ns	0.002326	0.015089	0.001527	0.795937
Firmicutes	ESP_	0.4872**	0.295ns	0.3561**	-0.2393ns	0.009957	0.13516	0.0088	0.229267
Firmicutes	Estimated_base_saturation_BSₑₛₜ_	-0.464*	-0.372ns	-0.2934*	-0.2405ns	0.014775	0.056031	0.032513	0.226829
Firmicutes	Ex-Na⁺cmoL_kg	0.4904**	0.3816*	0.3857**	-0.124ns	0.009409	0.049526	0.004869	0.53785
Firmicutes	HCO₃⁻mg_kg	0.5256**	0.3792ns	0.396**	-0.0849ns	0.004866	0.051074	0.003356	0.673873
Firmicutes	Mg2+cmol_kg	0.5437**	0.4073*	0.4337**	-0.1404ns	0.003374	0.03495	0.001527	0.484755
Firmicutes	Na+cmol_kg	0.6844***	0.5221**	0.51***	0.0098ns	8.3e-05	0.005212	0.00011	0.961433
Firmicutes	NH₄⁺-N_NO₃⁻-N	0.4622*	0.3025ns	0.3444*	-0.2349ns	0.015221	0.125169	0.022059	0.238269
Firmicutes	NH₄⁺-Nmg_kg	0.5082**	0.302ns	0.3305*	-0.0923ns	0.006803	0.125713	0.016356	0.647088
Firmicutes	NO₃⁻-Nmg_kg	-0.3038ns	-0.2832ns	-0.2412ns	0.4811*	0.206097	0.240067	0.150955	0.037028
Firmicutes	OMg_kg	-0.4531*	-0.3729ns	-0.34*	0.0119ns	0.017615	0.055436	0.01307	0.952991
Firmicutes	pH	0.3616ns	0.1768ns	0.2918*	0.0415ns	0.063854	0.377587	0.033356	0.837034
Firmicutes	SAR	0.6796***	0.5292**	0.5021***	0.0421ns	9.7e-05	0.004534	0.000243	0.83472
Firmicutes	SO42-cmol_kg	0.5685**	0.4655*	0.4165**	-0.0143ns	0.001977	0.014402	0.002332	0.94337
Firmicutes	Soil_water_content_	0.4451*	0.2676ns	0.3276*	-0.105ns	0.020007	0.177257	0.016426	0.60219
Fusobacteriota	AKmg_kg	-0.1783ns	-0.2529ns	-0.146ns	-0.1408ns	0.37356	0.203171	0.359097	0.483729
Fusobacteriota	ANmg_kg	-0.5126**	-0.3019ns	-0.3996*	-0.2198ns	0.006258	0.125952	0.011968	0.2706
Fusobacteriota	APmg_kg	-0.4533*	-0.2927ns	-0.3559*	-0.2009ns	0.017572	0.138483	0.025023	0.315103
Fusobacteriota	Ca2+cmol_kg	-0.4336*	-0.3047ns	-0.3456*	-0.2036ns	0.023853	0.122258	0.029744	0.308315
Fusobacteriota	Cation_exchange_capacity_CECcmol_kg	0.3871*	0.3328ns	0.3127*	0.1587ns	0.046055	0.089818	0.048907	0.429066
Fusobacteriota	Cl-cmol_kg	0.4326*	0.2286ns	0.3348*	0.1621ns	0.02421	0.251394	0.035242	0.419167
Fusobacteriota	CO₃²⁻mg_kg	0.3625ns	0.2184ns	0.3024ns	0.2131ns	0.063146	0.273695	0.057197	0.285877
Fusobacteriota	DOC_mg_kg	-0.2587ns	-0.1684ns	-0.2049ns	-0.1471ns	0.192527	0.401107	0.196947	0.463963
Fusobacteriota	DOC_OM_	0.1686ns	0.1099ns	0.1527ns	-0.0538ns	0.400517	0.585116	0.341037	0.789848
Fusobacteriota	DOC_SOC_	0.1561ns	0.111ns	0.1408ns	-0.0547ns	0.436841	0.581392	0.377094	0.786538
Fusobacteriota	ECms_cm	0.4138*	0.2961ns	0.3294*	0.1328ns	0.03188	0.133653	0.038302	0.509028
Fusobacteriota	ESP_	0.5333**	0.4152*	0.4313**	0.1233ns	0.004179	0.031276	0.006599	0.539995
Fusobacteriota	Estimated_base_saturation_BSₑₛₜ_	-0.2775ns	-0.2319ns	-0.2157ns	-0.34ns	0.161094	0.244557	0.174397	0.082655
Fusobacteriota	Ex-Na⁺cmoL_kg	0.5344**	0.41*	0.4326**	0.2473ns	0.004083	0.033654	0.006582	0.213582
Fusobacteriota	HCO₃⁻mg_kg	0.5461**	0.3828*	0.4421**	0.2619ns	0.00321	0.048766	0.005364	0.186943
Fusobacteriota	Mg2+cmol_kg	0.4761*	0.317ns	0.378*	0.1667ns	0.012068	0.107195	0.017442	0.405968
Fusobacteriota	Na+cmol_kg	0.394*	0.2902ns	0.3019ns	0.1477ns	0.041985	0.142015	0.057237	0.46209
Fusobacteriota	NH₄⁺-N_NO₃⁻-N	0.482*	0.3606ns	0.413*	0.0383ns	0.010896	0.064595	0.018609	0.849489
Fusobacteriota	NH₄⁺-Nmg_kg	0.4221*	0.3277ns	0.3372*	0.1503ns	0.028282	0.095164	0.035067	0.45415
Fusobacteriota	NO₃⁻-Nmg_kg	-0.448ns	-0.3551ns	-0.3598ns	-0.0167ns	0.054383	0.135735	0.059901	0.945961
Fusobacteriota	OMg_kg	-0.4584*	-0.2698ns	-0.3785*	-0.2302ns	0.016195	0.17358	0.017424	0.247968
Fusobacteriota	pH	0.1265ns	0.116ns	0.1029ns	-0.0675ns	0.529637	0.564457	0.518628	0.738016
Fusobacteriota	SAR	0.3822*	0.289ns	0.2916ns	0.1533ns	0.049111	0.143684	0.066672	0.445344
Fusobacteriota	SO42-cmol_kg	0.3447ns	0.2394ns	0.27ns	0.1352ns	0.078271	0.229138	0.089501	0.501196
Fusobacteriota	Soil_water_content_	0.5046**	0.363ns	0.399*	0.2491ns	0.007267	0.062712	0.011981	0.210243
GAL15	AKmg_kg	0.0892ns	0.2719ns	0.0531ns	0.1307ns	0.658266	0.170082	0.7182	0.515865
GAL15	ANmg_kg	0.3932*	0.3826*	0.3083*	0.5019**	0.042485	0.048849	0.035982	0.007641
GAL15	APmg_kg	0.4845*	0.4294*	0.3906**	0.5751**	0.010428	0.025401	0.007805	0.001701
GAL15	Ca2+cmol_kg	0.3244ns	0.2565ns	0.2652ns	0.4088*	0.098776	0.196535	0.071234	0.034248
GAL15	Cation_exchange_capacity_CECcmol_kg	-0.4148*	-0.3869*	-0.3443*	-0.4707*	0.031446	0.046201	0.01904	0.013215
GAL15	Cl-cmol_kg	-0.3007ns	-0.2975ns	-0.2553ns	-0.4192*	0.127486	0.131737	0.082505	0.029527
GAL15	CO₃²⁻mg_kg	-0.2259ns	-0.4252*	-0.189ns	-0.301ns	0.257312	0.027046	0.198674	0.127063
GAL15	DOC_mg_kg	0.1786ns	0.2942ns	0.1258ns	0.2479ns	0.372709	0.136362	0.391593	0.212561
GAL15	DOC_OM_	-0.1105ns	0.0272ns	-0.0904ns	-0.1565ns	0.583171	0.892797	0.542034	0.435652
GAL15	DOC_SOC_	-0.1112ns	0.0277ns	-0.0898ns	-0.1551ns	0.580699	0.890991	0.542475	0.439716
GAL15	ECms_cm	-0.4478*	-0.341ns	-0.358*	-0.5233**	0.019176	0.081755	0.014876	0.005097
GAL15	ESP_	-0.3984*	-0.2767ns	-0.3112*	-0.583**	0.039587	0.162383	0.034067	0.001415
GAL15	Estimated_base_saturation_BSₑₛₜ_	0.2043ns	0.1654ns	0.1788ns	0.1526ns	0.306756	0.409742	0.223429	0.447251
GAL15	Ex-Na⁺cmoL_kg	-0.4426*	-0.3313ns	-0.3287*	-0.5518**	0.020795	0.091393	0.025559	0.002849
GAL15	HCO₃⁻mg_kg	-0.4628*	-0.3453ns	-0.3376*	-0.5592**	0.015057	0.077756	0.021468	0.002426
GAL15	Mg2+cmol_kg	-0.4034*	-0.4046*	-0.3017*	-0.5358**	0.036954	0.036296	0.040167	0.003971
GAL15	Na+cmol_kg	-0.4023*	-0.3542ns	-0.331*	-0.4927**	0.037495	0.06985	0.024161	0.009032
GAL15	NH₄⁺-N_NO₃⁻-N	-0.2036ns	-0.2444ns	-0.1743ns	-0.4106*	0.308315	0.219259	0.281772	0.03337
GAL15	NH₄⁺-Nmg_kg	-0.2348ns	-0.239ns	-0.1937ns	-0.3673ns	0.238459	0.229942	0.190427	0.059465
GAL15	NO₃⁻-Nmg_kg	0.3577ns	0.2669ns	0.2643ns	0.5663*	0.132689	0.269412	0.146907	0.011482
GAL15	OMg_kg	0.4312*	0.3271ns	0.322*	0.4586*	0.024722	0.095799	0.028688	0.016125
GAL15	pH	-0.2735ns	-0.2723ns	-0.1961ns	-0.3005ns	0.167499	0.169385	0.183209	0.127752
GAL15	SAR	-0.4303*	-0.3413ns	-0.3414*	-0.4931**	0.025053	0.081444	0.020199	0.008971
GAL15	SO42-cmol_kg	-0.3823*	-0.3511ns	-0.3282*	-0.4653*	0.049074	0.072548	0.025587	0.014464
GAL15	Soil_water_content_	-0.4484*	-0.3753ns	-0.3443*	-0.5708**	0.018999	0.053721	0.01904	0.001875
Gemmatimonadota	AKmg_kg	-0.4693*	-0.3884*	-0.3343*	-0.204ns	0.013525	0.045284	0.014681	0.307499
Gemmatimonadota	ANmg_kg	-0.5086**	-0.4177*	-0.388**	0.0629ns	0.006746	0.030176	0.004571	0.755316
Gemmatimonadota	APmg_kg	-0.4805*	-0.401*	-0.3675**	0.0464ns	0.011192	0.038181	0.006756	0.818242
Gemmatimonadota	Ca2+cmol_kg	-0.5059**	-0.4367*	-0.3823**	0ns	0.007101	0.022742	0.005205	1
Gemmatimonadota	Cation_exchange_capacity_CECcmol_kg	0.6215***	0.5294**	0.4644***	0.0824ns	0.00054	0.00452	0.00049	0.68277
Gemmatimonadota	Cl-cmol_kg	0.6713***	0.5267**	0.5021***	0.0302ns	0.000126	0.004761	0.000243	0.881038
Gemmatimonadota	CO₃²⁻mg_kg	0.4219*	0.346ns	0.2739*	-0.0174ns	0.02837	0.077096	0.045313	0.931347
Gemmatimonadota	DOC_mg_kg	-0.4444*	-0.3716ns	-0.3333*	-0.1111ns	0.020199	0.056356	0.014558	0.581124
Gemmatimonadota	DOC_OM_	-0.0214ns	-0.2172ns	0.0144ns	-0.2617ns	0.915636	0.276459	0.916827	0.187381
Gemmatimonadota	DOC_SOC_	-0.0238ns	-0.2181ns	0.0114ns	-0.2541ns	0.90612	0.274478	0.9335	0.200932
Gemmatimonadota	ECms_cm	0.5385**	0.5382**	0.388**	-0.0263ns	0.003755	0.003783	0.004571	0.896571
Gemmatimonadota	ESP_	0.359ns	0.4004*	0.2593ns	-0.279ns	0.065936	0.038466	0.06013	0.15875
Gemmatimonadota	Estimated_base_saturation_BSₑₛₜ_	-0.3571ns	-0.3968*	-0.2308ns	-0.2357ns	0.067429	0.040429	0.095579	0.236689
Gemmatimonadota	Ex-Na⁺cmoL_kg	0.4864*	0.5098**	0.3914**	-0.0705ns	0.010092	0.006598	0.004273	0.726639
Gemmatimonadota	HCO₃⁻mg_kg	0.4237*	0.4675*	0.3105*	-0.1074ns	0.027645	0.013938	0.023313	0.593725
Gemmatimonadota	Mg2+cmol_kg	0.5007**	0.4495*	0.388**	-0.0815ns	0.007814	0.018658	0.004571	0.686071
Gemmatimonadota	Na+cmol_kg	0.4341*	0.5181**	0.3219*	-0.058ns	0.023684	0.005638	0.018496	0.773848
Gemmatimonadota	NH₄⁺-N_NO₃⁻-N	0.6197***	0.5623**	0.5081***	-0.2038ns	0.000566	0.002269	0.000732	0.307838
Gemmatimonadota	NH₄⁺-Nmg_kg	0.6078***	0.5479**	0.5029***	-0.0171ns	0.000772	0.003092	0.000259	0.932487
Gemmatimonadota	NO₃⁻-Nmg_kg	-0.5724*	-0.5099*	-0.4177*	0.2976ns	0.010428	0.025726	0.012882	0.215885
Gemmatimonadota	OMg_kg	-0.4305*	-0.36ns	-0.3286*	-0.0473ns	0.024977	0.065139	0.016465	0.81466
Gemmatimonadota	pH	0.1707ns	0.3475ns	0.1431ns	0.0373ns	0.394574	0.075688	0.296936	0.853622
Gemmatimonadota	SAR	0.4357*	0.5139**	0.3367*	-0.0299ns	0.02312	0.006103	0.013876	0.882232
Gemmatimonadota	SO42-cmol_kg	0.5639**	0.5724**	0.4337**	0.0284ns	0.002189	0.001807	0.001527	0.888202
Gemmatimonadota	Soil_water_content_	0.4878**	0.4728*	0.3675**	-0.0385ns	0.00985	0.012765	0.006756	0.848944
Halanaerobiaeota	AKmg_kg	0.0217ns	-0.0717ns	0.013ns	-0.0092ns	0.914449	0.722212	0.929271	0.963831
Halanaerobiaeota	ANmg_kg	-0.1078ns	-0.1027ns	-0.1035ns	0.0382ns	0.592403	0.610398	0.477727	0.850107
Halanaerobiaeota	APmg_kg	-0.0207ns	-0.0491ns	-0.0097ns	0.1392ns	0.918292	0.808019	0.946943	0.488666
Halanaerobiaeota	Ca2+cmol_kg	-0.1483ns	-0.1535ns	-0.11ns	-0.018ns	0.460355	0.444525	0.450648	0.928944
Halanaerobiaeota	Cation_exchange_capacity_CECcmol_kg	0.0337ns	0.1245ns	0.0032ns	-0.0989ns	0.867581	0.535999	0.982303	0.623572
Halanaerobiaeota	Cl-cmol_kg	0.1224ns	0.1134ns	0.0906ns	-0.0379ns	0.543041	0.573248	0.534457	0.851293
Halanaerobiaeota	CO₃²⁻mg_kg	-0.1528ns	0.0012ns	-0.0809ns	-0.2278ns	0.4466	0.995197	0.579128	0.253235
Halanaerobiaeota	DOC_mg_kg	-0.1884ns	-0.2206ns	-0.1389ns	-0.1306ns	0.346571	0.268943	0.34017	0.515994
Halanaerobiaeota	DOC_OM_	-0.2723ns	-0.2665ns	-0.2091ns	-0.4142*	0.169351	0.179007	0.155014	0.031726
Halanaerobiaeota	DOC_SOC_	-0.2714ns	-0.2687ns	-0.2076ns	-0.4089*	0.170817	0.175416	0.155471	0.034188
Halanaerobiaeota	ECms_cm	0.2879ns	0.2664ns	0.22ns	0.1475ns	0.145371	0.179182	0.131383	0.462957
Halanaerobiaeota	ESP_	0.1263ns	0.0945ns	0.0872ns	-0.0928ns	0.530275	0.639266	0.549229	0.645256
Halanaerobiaeota	Estimated_base_saturation_BSₑₛₜ_	0.046ns	-0.1258ns	0.0291ns	0ns	0.819873	0.531783	0.841763	1
Halanaerobiaeota	Ex-Na⁺cmoL_kg	0.1137ns	0.1148ns	0.094ns	-0.0501ns	0.572368	0.568648	0.519882	0.804098
Halanaerobiaeota	HCO₃⁻mg_kg	-0.011ns	0.0727ns	0.0032ns	-0.1746ns	0.956541	0.718676	0.982303	0.383725
Halanaerobiaeota	Mg2+cmol_kg	0.0654ns	0.0714ns	0.055ns	-0.1053ns	0.745825	0.723419	0.706049	0.601073
Halanaerobiaeota	Na+cmol_kg	0.0693ns	0.1516ns	0.0485ns	-0.0946ns	0.731299	0.450218	0.739337	0.63872
Halanaerobiaeota	NH₄⁺-N_NO₃⁻-N	0.28ns	0.2482ns	0.2397ns	0.0975ns	0.157251	0.211858	0.135554	0.628682
Halanaerobiaeota	NH₄⁺-Nmg_kg	0.2395ns	0.2439ns	0.1857ns	0.1231ns	0.22886	0.220115	0.205505	0.54057
Halanaerobiaeota	NO₃⁻-Nmg_kg	-0.0826ns	-0.1826ns	-0.0861ns	0.2151ns	0.736715	0.454236	0.628858	0.376498
Halanaerobiaeota	OMg_kg	0.0019ns	-0.0929ns	0.0032ns	0.1206ns	0.992325	0.644936	0.982296	0.549006
Halanaerobiaeota	pH	0.1296ns	0.139ns	0.1038ns	0.0403ns	0.519503	0.48913	0.477559	0.841767
Halanaerobiaeota	SAR	0.0903ns	0.1691ns	0.0776ns	-0.0516ns	0.654045	0.399206	0.594399	0.798275
Halanaerobiaeota	SO42-cmol_kg	0.0693ns	0.1512ns	0.0582ns	-0.0321ns	0.731259	0.451519	0.689632	0.873884
Halanaerobiaeota	Soil_water_content_	0.0525ns	0.1987ns	0.0226ns	-0.105ns	0.795001	0.320337	0.876605	0.60219
Hydrogenedentes	AKmg_kg	-0.311ns	-0.3589ns	-0.2413ns	-0.3075ns	0.114296	0.065983	0.086565	0.118715
Hydrogenedentes	ANmg_kg	-0.4387*	-0.4101*	-0.2915*	-0.3893*	0.022064	0.033623	0.038167	0.044765
Hydrogenedentes	APmg_kg	-0.5121**	-0.4784*	-0.3475*	-0.4744*	0.006319	0.011594	0.013343	0.012424
Hydrogenedentes	Ca2+cmol_kg	-0.4513*	-0.382*	-0.3391*	-0.3905*	0.018149	0.049235	0.015886	0.04404
Hydrogenedentes	Cation_exchange_capacity_CECcmol_kg	0.4178*	0.4446*	0.2703ns	0.384*	0.030126	0.020147	0.054281	0.047986
Hydrogenedentes	Cl-cmol_kg	0.4257*	0.6112***	0.3034*	0.3694ns	0.026824	0.000707	0.030953	0.05791
Hydrogenedentes	CO₃²⁻mg_kg	0.3818*	0.2558ns	0.2379ns	0.352ns	0.049382	0.197866	0.09059	0.071756
Hydrogenedentes	DOC_mg_kg	-0.2325ns	-0.1243ns	-0.1633ns	-0.1569ns	0.243101	0.53671	0.244743	0.434479
Hydrogenedentes	DOC_OM_	0.2854ns	0.1889ns	0.1803ns	0.3699ns	0.149077	0.345391	0.203643	0.05758
Hydrogenedentes	DOC_SOC_	0.2815ns	0.1894ns	0.179ns	0.371ns	0.154836	0.34411	0.204176	0.056721
Hydrogenedentes	ECms_cm	0.4225*	0.5297**	0.3034*	0.3438ns	0.028135	0.004492	0.030953	0.079142
Hydrogenedentes	ESP_	0.5495**	0.579**	0.3891**	0.4237*	0.002988	0.001554	0.005596	0.027645
Hydrogenedentes	Estimated_base_saturation_BSₑₛₜ_	-0.052ns	-0.0601ns	-0.0148ns	-0.0305ns	0.796907	0.766022	0.915783	0.879864
Hydrogenedentes	Ex-Na⁺cmoL_kg	0.4374*	0.573**	0.2978*	0.3463ns	0.022515	0.001782	0.034362	0.076848
Hydrogenedentes	HCO₃⁻mg_kg	0.4153*	0.5365**	0.2703ns	0.326ns	0.031218	0.003915	0.054281	0.097011
Hydrogenedentes	Mg2+cmol_kg	0.5723**	0.5651**	0.4342**	0.5013**	0.001811	0.00213	0.002012	0.007727
Hydrogenedentes	Na+cmol_kg	0.4639*	0.5678**	0.3118*	0.4151*	0.014804	0.002006	0.026373	0.031294
Hydrogenedentes	NH₄⁺-N_NO₃⁻-N	0.5279**	0.5428**	0.4124**	0.4146*	0.004649	0.003441	0.007692	0.031539
Hydrogenedentes	NH₄⁺-Nmg_kg	0.3899*	0.5445**	0.2756ns	0.3092ns	0.044377	0.003318	0.051363	0.116508
Hydrogenedentes	NO₃⁻-Nmg_kg	-0.7556***	-0.4802*	-0.5153**	-0.7981***	0.000183	0.037462	0.002629	4.2e-05
Hydrogenedentes	OMg_kg	-0.3729ns	-0.3696ns	-0.2413ns	-0.3496ns	0.0554	0.057748	0.086565	0.07384
Hydrogenedentes	pH	0.3504ns	0.4056*	0.2505ns	0.3307ns	0.073174	0.035806	0.075463	0.09198
Hydrogenedentes	SAR	0.4475*	0.542**	0.3182*	0.3978*	0.019244	0.003496	0.023608	0.039887
Hydrogenedentes	SO42-cmol_kg	0.4369*	0.5683**	0.3212*	0.3777ns	0.022698	0.001984	0.022336	0.052126
Hydrogenedentes	Soil_water_content_	0.415*	0.2935ns	0.2821*	0.3584ns	0.031357	0.137372	0.044517	0.066431
Latescibacterota	AKmg_kg	-0.3044ns	-0.2559ns	-0.22ns	-0.2827ns	0.12261	0.197589	0.108294	0.152994
Latescibacterota	ANmg_kg	-0.3987*	-0.3039ns	-0.291*	-0.1997ns	0.039391	0.123314	0.033433	0.31804
Latescibacterota	APmg_kg	-0.3834*	-0.3136ns	-0.2707*	-0.2094ns	0.048372	0.111205	0.049345	0.294512
Latescibacterota	Ca2+cmol_kg	-0.3056ns	-0.3332ns	-0.2282ns	-0.1462ns	0.121101	0.089488	0.095293	0.46671
Latescibacterota	Cation_exchange_capacity_CECcmol_kg	0.3144ns	0.3399ns	0.2422ns	0.2063ns	0.110218	0.082787	0.079819	0.301766
Latescibacterota	Cl-cmol_kg	0.2961ns	0.1689ns	0.2054ns	0.1337ns	0.133656	0.399775	0.133277	0.506084
Latescibacterota	CO₃²⁻mg_kg	0.2183ns	0.2288ns	0.1484ns	0.0867ns	0.274025	0.251063	0.278243	0.66718
Latescibacterota	DOC_mg_kg	-0.235ns	-0.264ns	-0.1681ns	-0.1587ns	0.237941	0.183245	0.229017	0.429066
Latescibacterota	DOC_OM_	0.1483ns	-0.1373ns	0.0893ns	0.0251ns	0.460531	0.494665	0.517325	0.901238
Latescibacterota	DOC_SOC_	0.1554ns	-0.1392ns	0.0973ns	0.037ns	0.438805	0.488758	0.478165	0.854809
Latescibacterota	ECms_cm	0.2412ns	0.3736ns	0.1769ns	0.0675ns	0.225543	0.054941	0.196084	0.738093
Latescibacterota	ESP_	0.3681ns	0.2446ns	0.2194ns	0.0421ns	0.058849	0.218807	0.113682	0.834745
Latescibacterota	Estimated_base_saturation_BSₑₛₜ_	-0.3578ns	-0.277ns	-0.2365ns	-0.4145*	0.066928	0.161959	0.087419	0.031569
Latescibacterota	Ex-Na⁺cmoL_kg	0.3963*	0.2994ns	0.2714*	0.1728ns	0.040692	0.129246	0.047556	0.388664
Latescibacterota	HCO₃⁻mg_kg	0.3272ns	0.3118ns	0.2251ns	0.1093ns	0.095693	0.113318	0.104325	0.587409
Latescibacterota	Mg2+cmol_kg	0.3996*	0.2385ns	0.2796*	0.1981ns	0.038899	0.230828	0.041009	0.32183
Latescibacterota	Na+cmol_kg	0.2674ns	0.2975ns	0.1795ns	0.0842ns	0.177528	0.131853	0.198177	0.676093
Latescibacterota	NH₄⁺-N_NO₃⁻-N	0.2907ns	0.4702*	0.2217ns	0.0023ns	0.141264	0.013335	0.140658	0.990866
Latescibacterota	NH₄⁺-Nmg_kg	0.3835*	0.4385*	0.2787*	0.1662ns	0.048306	0.022128	0.042859	0.407278
Latescibacterota	NO₃⁻-Nmg_kg	-0.2098ns	-0.4074ns	-0.1471ns	0.0948ns	0.388574	0.083383	0.381187	0.699405
Latescibacterota	OMg_kg	-0.4348*	-0.3131ns	-0.3229*	-0.3041ns	0.02342	0.111787	0.018437	0.123005
Latescibacterota	pH	0.3512ns	0.2567ns	0.2747*	0.2971ns	0.072456	0.196244	0.045219	0.132277
Latescibacterota	SAR	0.2992ns	0.3312ns	0.2225ns	0.1316ns	0.129507	0.091486	0.103862	0.512966
Latescibacterota	SO42-cmol_kg	0.3077ns	0.4206*	0.2111ns	0.1566ns	0.11839	0.028923	0.122829	0.435313
Latescibacterota	Soil_water_content_	0.4548*	0.4383*	0.339*	0.2808ns	0.017144	0.022192	0.012877	0.15592
Lentisphaerae	AKmg_kg	-0.1432ns	0.1215ns	-0.1434ns	-0.1569ns	0.476059	0.545911	0.354792	0.434337
Lentisphaerae	ANmg_kg	-0.4306*	0.0941ns	-0.3496*	-0.3077ns	0.02496	0.640556	0.023913	0.11839
Lentisphaerae	APmg_kg	-0.4123*	-0.1216ns	-0.2987ns	-0.3413ns	0.032592	0.545873	0.053401	0.081488
Lentisphaerae	Ca2+cmol_kg	-0.3415ns	0.0029ns	-0.2654ns	-0.2433ns	0.081315	0.988471	0.086474	0.221332
Lentisphaerae	Cation_exchange_capacity_CECcmol_kg	0.3002ns	-0.0409ns	0.265ns	0.1978ns	0.128142	0.839596	0.086527	0.322667
Lentisphaerae	Cl-cmol_kg	0.3434ns	0.0536ns	0.2822ns	0.2165ns	0.079451	0.790608	0.068282	0.278172
Lentisphaerae	CO₃²⁻mg_kg	0.3823*	-0.0455ns	0.2991ns	0.4073*	0.049101	0.821739	0.053361	0.034991
Lentisphaerae	DOC_mg_kg	-0.2915ns	0.1738ns	-0.2482ns	-0.2894ns	0.140146	0.38586	0.108454	0.143185
Lentisphaerae	DOC_OM_	0.1031ns	0.0616ns	0.0894ns	-0.0645ns	0.608775	0.760066	0.567187	0.749265
Lentisphaerae	DOC_SOC_	0.0935ns	0.0621ns	0.0803ns	-0.0675ns	0.642698	0.75819	0.605026	0.738016
Lentisphaerae	ECms_cm	0.3329ns	0.0464ns	0.278ns	0.1853ns	0.08971	0.818097	0.072505	0.354751
Lentisphaerae	ESP_	0.6392***	0.3279ns	0.4669**	0.4805*	0.000331	0.094932	0.002528	0.011192
Lentisphaerae	Estimated_base_saturation_BSₑₛₜ_	-0.1347ns	0.3823*	-0.122ns	-0.268ns	0.503075	0.049094	0.430119	0.176502
Lentisphaerae	Ex-Na⁺cmoL_kg	0.5087**	0.1365ns	0.3839*	0.4348*	0.006738	0.4972	0.013263	0.02342
Lentisphaerae	HCO₃⁻mg_kg	0.4626*	0.132ns	0.3323*	0.3755ns	0.015115	0.511661	0.03161	0.053619
Lentisphaerae	Mg2+cmol_kg	0.5039**	0.1434ns	0.4086**	0.3853*	0.007371	0.475364	0.008303	0.047184
Lentisphaerae	Na+cmol_kg	0.3953*	0.0589ns	0.3155*	0.3034ns	0.041289	0.770588	0.041302	0.123917
Lentisphaerae	NH₄⁺-N_NO₃⁻-N	0.542**	0.182ns	0.4884**	0.3069ns	0.003497	0.363574	0.004242	0.119449
Lentisphaerae	NH₄⁺-Nmg_kg	0.4339*	0.1728ns	0.3564*	0.3429ns	0.023727	0.388761	0.022136	0.079989
Lentisphaerae	NO₃⁻-Nmg_kg	-0.5023*	-0.4331ns	-0.3909*	-0.2125ns	0.028416	0.063959	0.036205	0.382509
Lentisphaerae	OMg_kg	-0.3387ns	0.0721ns	-0.2658ns	-0.2595ns	0.083929	0.720661	0.08642	0.191096
Lentisphaerae	pH	0.169ns	0.0737ns	0.1267ns	0.0382ns	0.399419	0.71499	0.414151	0.850062
Lentisphaerae	SAR	0.3617ns	0.043ns	0.2907ns	0.276ns	0.063797	0.831202	0.060441	0.163482
Lentisphaerae	SO42-cmol_kg	0.3533ns	0.0932ns	0.3244*	0.2812ns	0.070616	0.643988	0.036148	0.155386
Lentisphaerae	Soil_water_content_	0.4721*	0.1281ns	0.3828*	0.4066*	0.012907	0.524278	0.013294	0.035322
Margulisbacteria	AKmg_kg	0.0309ns	0.0599ns	0.03ns	0.0919ns	0.878319	0.766794	0.853211	0.648434
Margulisbacteria	ANmg_kg	0.0215ns	0.0731ns	0.0225ns	0.3847*	0.915205	0.717113	0.889651	0.047565
Margulisbacteria	APmg_kg	-0.0081ns	-0.0674ns	-0.0075ns	0.3083ns	0.968158	0.738175	0.963118	0.117683
Margulisbacteria	Ca2+cmol_kg	0.0054ns	0.0086ns	0.0075ns	0.3016ns	0.978766	0.965862	0.963112	0.126256
Margulisbacteria	Cation_exchange_capacity_CECcmol_kg	-0.0766ns	-0.0363ns	-0.0673ns	-0.3425ns	0.704111	0.857153	0.677283	0.080333
Margulisbacteria	Cl-cmol_kg	-0.0954ns	-0.0262ns	-0.0823ns	-0.4106*	0.635846	0.896719	0.610938	0.033374
Margulisbacteria	CO₃²⁻mg_kg	-0.0847ns	-0.0868ns	-0.0674ns	-0.2613ns	0.674518	0.666674	0.677236	0.18794
Margulisbacteria	DOC_mg_kg	0.2285ns	0.1724ns	0.1869ns	0.3437ns	0.251695	0.389785	0.247666	0.079191
Margulisbacteria	DOC_OM_	0.3089ns	0.1722ns	0.2571ns	0.022ns	0.116984	0.390408	0.115393	0.913234
Margulisbacteria	DOC_SOC_	0.3093ns	0.1732ns	0.2627ns	0.0342ns	0.116499	0.387686	0.105403	0.865508
Margulisbacteria	ECms_cm	-0.0591ns	0.0172ns	-0.0524ns	-0.3954*	0.769498	0.932288	0.746134	0.041235
Margulisbacteria	ESP_	0.2392ns	0.207ns	0.2018ns	-0.2985ns	0.229452	0.300138	0.211841	0.13039
Margulisbacteria	Estimated_base_saturation_BSₑₛₜ_	0.1142ns	0.2717ns	0.0972ns	0.0507ns	0.570467	0.17038	0.547747	0.801815
Margulisbacteria	Ex-Na⁺cmoL_kg	0.0645ns	0.0785ns	0.0525ns	-0.3072ns	0.749141	0.697183	0.746096	0.119101
Margulisbacteria	HCO₃⁻mg_kg	0.0632ns	0.0755ns	0.0523ns	-0.304ns	0.75428	0.708074	0.746172	0.123125
Margulisbacteria	Mg2+cmol_kg	0.0833ns	0.094ns	0.0674ns	-0.3181ns	0.679412	0.640909	0.677236	0.105855
Margulisbacteria	Na+cmol_kg	0.0094ns	0.0148ns	0.0075ns	-0.304ns	0.962855	0.941681	0.963118	0.123125
Margulisbacteria	NH₄⁺-N_NO₃⁻-N	0.0284ns	0.08ns	0.0268ns	-0.4975**	0.88832	0.691732	0.880636	0.008279
Margulisbacteria	NH₄⁺-Nmg_kg	-0.0895ns	0.0356ns	-0.0754ns	-0.4076*	0.657197	0.860031	0.643424	0.034808
Margulisbacteria	NO₃⁻-Nmg_kg	-0.3015ns	-0.2616ns	-0.2538ns	0.3775ns	0.209691	0.27939	0.200847	0.111049
Margulisbacteria	OMg_kg	0.0141ns	0.0577ns	0.015ns	0.2867ns	0.944289	0.775158	0.926291	0.147065
Margulisbacteria	pH	-0.1062ns	-0.0045ns	-0.0826ns	-0.2968ns	0.597972	0.982291	0.610827	0.132694
Margulisbacteria	SAR	-0.0081ns	0.0066ns	-0.0075ns	-0.2967ns	0.968153	0.973993	0.963112	0.132818
Margulisbacteria	SO42-cmol_kg	-0.0954ns	-0.0192ns	-0.0823ns	-0.3465ns	0.635846	0.924349	0.610938	0.076618
Margulisbacteria	Soil_water_content_	0.1008ns	0.1241ns	0.0822ns	-0.2436ns	0.6169	0.537511	0.610993	0.220808
Marinimicrobia_(SAR406_clade)	AKmg_kg	-0.2527ns	-0.2504ns	-0.2024ns	-0.1374ns	0.203406	0.207797	0.211699	0.494327
Marinimicrobia_(SAR406_clade)	ANmg_kg	-0.3307ns	-0.2935ns	-0.2769ns	0.1136ns	0.092058	0.137347	0.087044	0.57273
Marinimicrobia_(SAR406_clade)	APmg_kg	-0.2755ns	-0.2825ns	-0.2317ns	0.0958ns	0.164242	0.153376	0.151719	0.634377
Marinimicrobia_(SAR406_clade)	Ca2+cmol_kg	-0.2366ns	-0.2755ns	-0.2021ns	0.1136ns	0.234812	0.164329	0.21177	0.57273
Marinimicrobia_(SAR406_clade)	Cation_exchange_capacity_CECcmol_kg	0.2916ns	0.3189ns	0.2466ns	-0.0495ns	0.139945	0.104973	0.127018	0.8065
Marinimicrobia_(SAR406_clade)	Cl-cmol_kg	0.3132ns	0.3538ns	0.262ns	-0.0931ns	0.111679	0.070232	0.105511	0.644115
Marinimicrobia_(SAR406_clade)	CO₃²⁻mg_kg	0.3441ns	0.2457ns	0.2769ns	0.0928ns	0.078826	0.216691	0.087044	0.645206
Marinimicrobia_(SAR406_clade)	DOC_mg_kg	-0.379ns	-0.2189ns	-0.3064ns	-0.1441ns	0.051228	0.272545	0.057973	0.473386
Marinimicrobia_(SAR406_clade)	DOC_OM_	-0.1662ns	-0.1223ns	-0.1361ns	-0.3662ns	0.407356	0.543422	0.404557	0.060298
Marinimicrobia_(SAR406_clade)	DOC_SOC_	-0.1566ns	-0.1207ns	-0.1276ns	-0.3475ns	0.435239	0.548614	0.431591	0.075695
Marinimicrobia_(SAR406_clade)	ECms_cm	0.293ns	0.3527ns	0.247ns	-0.1209ns	0.137982	0.071144	0.126959	0.548049
Marinimicrobia_(SAR406_clade)	ESP_	0.3279ns	0.3834*	0.2765ns	-0.2283ns	0.094947	0.04837	0.087093	0.252004
Marinimicrobia_(SAR406_clade)	Estimated_base_saturation_BSₑₛₜ_	-0.1559ns	-0.1562ns	-0.1271ns	-0.1844ns	0.437449	0.436694	0.431806	0.357251
Marinimicrobia_(SAR406_clade)	Ex-Na⁺cmoL_kg	0.3294ns	0.3898*	0.2773ns	-0.0971ns	0.093415	0.044444	0.086995	0.629941
Marinimicrobia_(SAR406_clade)	HCO₃⁻mg_kg	0.2164ns	0.3131ns	0.1719ns	-0.1764ns	0.278351	0.111836	0.287531	0.378677
Marinimicrobia_(SAR406_clade)	Mg2+cmol_kg	0.3643ns	0.3595ns	0.3069ns	-0.0983ns	0.061764	0.065476	0.057934	0.625674
Marinimicrobia_(SAR406_clade)	Na+cmol_kg	0.3118ns	0.3482ns	0.2616ns	-0.0696ns	0.113366	0.075105	0.105565	0.730137
Marinimicrobia_(SAR406_clade)	NH₄⁺-N_NO₃⁻-N	0.4123*	0.4035*	0.3757*	-0.1909ns	0.032568	0.03687	0.035528	0.340058
Marinimicrobia_(SAR406_clade)	NH₄⁺-Nmg_kg	0.4184*	0.4467*	0.3543*	9e-04ns	0.029852	0.019498	0.029577	0.996379
Marinimicrobia_(SAR406_clade)	NO₃⁻-Nmg_kg	-0.1746ns	-0.1986ns	-0.156ns	0.4118ns	0.474745	0.415141	0.426022	0.079831
Marinimicrobia_(SAR406_clade)	OMg_kg	-0.2279ns	-0.2348ns	-0.1949ns	0.0919ns	0.252982	0.238345	0.229111	0.648434
Marinimicrobia_(SAR406_clade)	pH	0.2064ns	0.1797ns	0.1726ns	-0.0602ns	0.301665	0.369768	0.287306	0.765636
Marinimicrobia_(SAR406_clade)	SAR	0.293ns	0.3211ns	0.247ns	-0.0617ns	0.137982	0.102443	0.126959	0.759929
Marinimicrobia_(SAR406_clade)	SO42-cmol_kg	0.4153*	0.4536*	0.3368*	0.0662ns	0.031202	0.017482	0.037416	0.742674
Marinimicrobia_(SAR406_clade)	Soil_water_content_	0.2782ns	0.3556ns	0.2317ns	-0.1136ns	0.159998	0.068716	0.151719	0.572789
MBNT15	AKmg_kg	0.2414ns	-0.013ns	0.1927ns	0.3481ns	0.225025	0.948789	0.166043	0.075195
MBNT15	ANmg_kg	-0.1433ns	-0.1222ns	-0.0612ns	0.0266ns	0.475675	0.543619	0.659504	0.895375
MBNT15	APmg_kg	-0.0497ns	-0.1093ns	0.0291ns	0.1355ns	0.805478	0.587417	0.833851	0.500288
MBNT15	Ca2+cmol_kg	-0.1314ns	-0.1666ns	-0.0904ns	0.0143ns	0.513652	0.406313	0.515429	0.94337
MBNT15	Cation_exchange_capacity_CECcmol_kg	0.1372ns	0.2151ns	0.0757ns	-0.0061ns	0.495034	0.281201	0.585487	0.97589
MBNT15	Cl-cmol_kg	0.1366ns	0.1559ns	0.0437ns	-0.0253ns	0.496918	0.43736	0.752979	0.900161
MBNT15	CO₃²⁻mg_kg	-0.0919ns	0.0472ns	-0.0787ns	-0.258ns	0.648361	0.815191	0.571065	0.193884
MBNT15	DOC_mg_kg	-0.0783ns	-0.1242ns	-0.0349ns	0.058ns	0.69802	0.536979	0.801259	0.773848
MBNT15	DOC_OM_	0.0639ns	-0.1471ns	0.053ns	0.074ns	0.75143	0.464025	0.705231	0.713853
MBNT15	DOC_SOC_	0.0536ns	-0.1466ns	0.0439ns	0.0635ns	0.79069	0.46563	0.752879	0.75294
MBNT15	ECms_cm	0.2155ns	0.2601ns	0.1604ns	0.0644ns	0.280413	0.190118	0.248521	0.749562
MBNT15	ESP_	0.1976ns	0.3853*	0.1165ns	0.0049ns	0.323072	0.047198	0.401437	0.980711
MBNT15	Estimated_base_saturation_BSₑₛₜ_	0.0513ns	-0.1304ns	-0.0058ns	0.1294ns	0.799592	0.516798	0.966536	0.519958
MBNT15	Ex-Na⁺cmoL_kg	0.1197ns	0.3496ns	0.0321ns	-0.0644ns	0.551964	0.073821	0.81744	0.749525
MBNT15	HCO₃⁻mg_kg	0.1068ns	0.3182ns	0.0466ns	-0.0684ns	0.595969	0.105751	0.737155	0.734702
MBNT15	Mg2+cmol_kg	0.1271ns	0.1754ns	0.0496ns	-0.0666ns	0.527637	0.381543	0.721335	0.741528
MBNT15	Na+cmol_kg	0.0092ns	0.1876ns	-0.0699ns	-0.1703ns	0.963647	0.348752	0.614658	0.395652
MBNT15	NH₄⁺-N_NO₃⁻-N	0.3989*	0.4777*	0.3032*	0.2223ns	0.039296	0.011735	0.047333	0.265016
MBNT15	NH₄⁺-Nmg_kg	0.1962ns	0.4748*	0.1175ns	0.0049ns	0.326778	0.012336	0.400772	0.980691
MBNT15	NO₃⁻-Nmg_kg	-0.4989*	-0.276ns	-0.3942*	-0.4794*	0.029658	0.252668	0.022514	0.037824
MBNT15	OMg_kg	-0.0783ns	-0.066ns	-0.035ns	0.0656ns	0.697932	0.743611	0.801177	0.74493
MBNT15	pH	-0.0777ns	-0.0283ns	-0.0439ns	-0.098ns	0.700149	0.88858	0.752879	0.626647
MBNT15	SAR	0.0574ns	0.1909ns	-0.0058ns	-0.0934ns	0.776127	0.340062	0.966529	0.643024
MBNT15	SO42-cmol_kg	0.2099ns	0.3652ns	0.1604ns	0.0699ns	0.293226	0.061025	0.248521	0.728957
MBNT15	Soil_water_content_	0.1105ns	0.1628ns	0.0524ns	-0.1056ns	0.58328	0.417305	0.705745	0.600069
Methylomirabilota	AKmg_kg	-0.4058*	-0.3233ns	-0.2543ns	-0.4315*	0.035715	0.100021	0.063428	0.024636
Methylomirabilota	ANmg_kg	-0.5517**	-0.4365*	-0.388**	-0.4094*	0.002854	0.022827	0.004571	0.033955
Methylomirabilota	APmg_kg	-0.6593***	-0.5685**	-0.4872***	-0.5379**	0.000184	0.001974	0.000237	0.003809
Methylomirabilota	Ca2+cmol_kg	-0.6176***	-0.5269**	-0.4451**	-0.4995**	0.000598	0.004749	0.001143	0.00799
Methylomirabilota	Cation_exchange_capacity_CECcmol_kg	0.5836**	0.5557**	0.4587***	0.5024**	0.001395	0.00262	0.000584	0.007566
Methylomirabilota	Cl-cmol_kg	0.5639**	0.4823*	0.4165**	0.4314*	0.002189	0.010839	0.002332	0.02466
Methylomirabilota	CO₃²⁻mg_kg	0.4494*	0.4396*	0.2967*	0.3996*	0.01869	0.021766	0.030117	0.038899
Methylomirabilota	DOC_mg_kg	-0.4866*	-0.3909*	-0.3732**	-0.453*	0.010064	0.043803	0.0059	0.017654
Methylomirabilota	DOC_OM_	-0.1296ns	-0.1358ns	-0.0721ns	-0.2662ns	0.519379	0.499397	0.601561	0.179488
Methylomirabilota	DOC_SOC_	-0.1249ns	-0.1378ns	-0.0687ns	-0.2596ns	0.534764	0.493097	0.616616	0.191026
Methylomirabilota	ECms_cm	0.5849**	0.5942**	0.4051**	0.4439*	0.001352	0.001082	0.003067	0.02037
Methylomirabilota	ESP_	0.663***	0.7177***	0.5043***	0.3694ns	0.000164	2.5e-05	0.000134	0.057951
Methylomirabilota	Estimated_base_saturation_BSₑₛₜ_	-0.4389*	-0.357ns	-0.3276*	-0.6001***	0.021988	0.06757	0.016426	0.000936
Methylomirabilota	Ex-Na⁺cmoL_kg	0.6437***	0.6896***	0.4714***	0.4925**	0.000292	6.9e-05	0.000579	0.009057
Methylomirabilota	HCO₃⁻mg_kg	0.6319***	0.6487***	0.4872***	0.4908**	0.000407	0.000253	0.000237	0.009332
Methylomirabilota	Mg2+cmol_kg	0.5767**	0.4846*	0.3823**	0.3764ns	0.001639	0.010425	0.005205	0.052953
Methylomirabilota	Na+cmol_kg	0.5885**	0.5761**	0.3732**	0.4383*	0.001242	0.001661	0.0059	0.022194
Methylomirabilota	NH₄⁺-N_NO₃⁻-N	0.6148***	0.7034***	0.5081***	0.3287ns	0.000644	4.3e-05	0.000732	0.094119
Methylomirabilota	NH₄⁺-Nmg_kg	0.6726***	0.7246***	0.5201***	0.5259**	0.000121	1.9e-05	0.000158	0.004841
Methylomirabilota	NO₃⁻-Nmg_kg	-0.4504ns	-0.4694*	-0.3118ns	-0.0413ns	0.052974	0.042589	0.063381	0.866798
Methylomirabilota	OMg_kg	-0.4809*	-0.4448*	-0.3571**	-0.4424*	0.011105	0.020081	0.009134	0.020836
Methylomirabilota	pH	0.3115ns	0.2993ns	0.2117ns	0.3029ns	0.113731	0.129364	0.122666	0.124532
Methylomirabilota	SAR	0.6121***	0.5908**	0.428**	0.501**	0.000691	0.001176	0.001762	0.00777
Methylomirabilota	SO42-cmol_kg	0.6317***	0.6496***	0.4907***	0.5117**	0.00041	0.000246	0.000335	0.00637
Methylomirabilota	Soil_water_content_	0.627***	0.5539**	0.4644***	0.4664*	0.000466	0.002721	0.00049	0.014191
Myxococcota	AKmg_kg	0.1576ns	0.177ns	0.0943ns	0.0751ns	0.432528	0.377191	0.491297	0.709622
Myxococcota	ANmg_kg	0.3392ns	0.1863ns	0.2282ns	0.3963*	0.083489	0.352127	0.095293	0.040726
Myxococcota	APmg_kg	0.2094ns	0.1852ns	0.151ns	0.326ns	0.294512	0.355004	0.281295	0.097011
Myxococcota	Ca2+cmol_kg	0.3175ns	0.2303ns	0.2225ns	0.3453ns	0.106564	0.247851	0.103862	0.077732
Myxococcota	Cation_exchange_capacity_CECcmol_kg	-0.2137ns	-0.1915ns	-0.1339ns	-0.2821ns	0.284542	0.338687	0.340955	0.154053
Myxococcota	Cl-cmol_kg	-0.2983ns	-0.406*	-0.1997ns	-0.3538ns	0.130741	0.035629	0.1444	0.070189
Myxococcota	CO₃²⁻mg_kg	-0.1346ns	-0.0306ns	-0.0913ns	-0.1884ns	0.503149	0.879684	0.504615	0.346738
Myxococcota	DOC_mg_kg	0.293ns	-0.0151ns	0.1852ns	0.2002ns	0.137963	0.94026	0.183925	0.316607
Myxococcota	DOC_OM_	-0.1476ns	-0.0519ns	-0.0951ns	-0.2687ns	0.462403	0.797025	0.490668	0.175374
Myxococcota	DOC_SOC_	-0.1448ns	-0.0517ns	-0.0858ns	-0.2587ns	0.471288	0.797713	0.531436	0.192653
Myxococcota	ECms_cm	-0.2189ns	-0.2868ns	-0.1369ns	-0.3401ns	0.272652	0.146903	0.31689	0.082606
Myxococcota	ESP_	-0.42*	-0.3598ns	-0.3048*	-0.5659**	0.029164	0.065271	0.026097	0.002092
Myxococcota	Estimated_base_saturation_BSₑₛₜ_	-0.0299ns	-0.098ns	-0.0313ns	-0.0873ns	0.88225	0.626905	0.836467	0.665018
Myxococcota	Ex-Na⁺cmoL_kg	-0.3072ns	-0.3149ns	-0.22ns	-0.3869*	0.119101	0.109601	0.108294	0.046206
Myxococcota	HCO₃⁻mg_kg	-0.21ns	-0.277ns	-0.1738ns	-0.3553ns	0.293074	0.161846	0.213203	0.068948
Myxococcota	Mg2+cmol_kg	-0.3715ns	-0.3269ns	-0.2454ns	-0.4338*	0.056365	0.0961	0.072937	0.02377
Myxococcota	Na+cmol_kg	-0.3083ns	-0.3364ns	-0.2308ns	-0.351ns	0.117683	0.086212	0.095579	0.072596
Myxococcota	NH₄⁺-N_NO₃⁻-N	-0.4321*	-0.4405*	-0.3171*	-0.5821**	0.024395	0.021459	0.035029	0.001446
Myxococcota	NH₄⁺-Nmg_kg	-0.2808ns	-0.4062*	-0.1581ns	-0.3652ns	0.155928	0.035493	0.250868	0.061077
Myxococcota	NO₃⁻-Nmg_kg	0.6251**	0.635**	0.4647**	0.6857**	0.004211	0.00349	0.005653	0.001192
Myxococcota	OMg_kg	0.3334ns	0.1535ns	0.2371ns	0.3029ns	0.089201	0.444706	0.083444	0.124593
Myxococcota	pH	-0.3533ns	-0.3322ns	-0.2403ns	-0.2547ns	0.070616	0.090425	0.079725	0.199814
Myxococcota	SAR	-0.3123ns	-0.3191ns	-0.2397ns	-0.3374ns	0.112732	0.10473	0.079856	0.085278
Myxococcota	SO42-cmol_kg	-0.2641ns	-0.3075ns	-0.1484ns	-0.3172ns	0.183172	0.118662	0.278243	0.10692
Myxococcota	Soil_water_content_	-0.2155ns	-0.2344ns	-0.1168ns	-0.3266ns	0.280335	0.239335	0.407983	0.09635
NB1-j	AKmg_kg	-0.4402*	-0.3429ns	-0.309*	-0.4458*	0.021563	0.079951	0.024263	0.019776
NB1-j	ANmg_kg	-0.654***	-0.4945**	-0.4771***	-0.6265***	0.000215	0.008749	0.000496	0.000472
NB1-j	APmg_kg	-0.7251***	-0.593**	-0.5592***	-0.7198***	1.9e-05	0.001116	4.4e-05	2.3e-05
NB1-j	Ca2+cmol_kg	-0.6104***	-0.486*	-0.4714***	-0.5712**	0.000722	0.010171	0.000579	0.001858
NB1-j	Cation_exchange_capacity_CECcmol_kg	0.6619***	0.5468**	0.5078***	0.6484***	0.00017	0.003163	0.000206	0.000255
NB1-j	Cl-cmol_kg	0.6608***	0.7057***	0.4943***	0.6158***	0.000176	3.9e-05	0.000308	0.000628
NB1-j	CO₃²⁻mg_kg	0.4944**	0.3525ns	0.3457*	0.4604*	0.008765	0.071354	0.011617	0.01567
NB1-j	DOC_mg_kg	-0.4097*	-0.251ns	-0.2967*	-0.34ns	0.033809	0.206589	0.030117	0.082655
NB1-j	DOC_OM_	0.2412ns	0.1015ns	0.1674ns	0.2849ns	0.225491	0.614468	0.225642	0.149782
NB1-j	DOC_SOC_	0.2382ns	0.1006ns	0.1691ns	0.2846ns	0.23143	0.617513	0.218309	0.150172
NB1-j	ECms_cm	0.5701**	0.635***	0.4086**	0.533**	0.001906	0.000373	0.00286	0.004198
NB1-j	ESP_	0.6454***	0.751***	0.485***	0.5623**	0.000278	6e-06	0.000393	0.002269
NB1-j	Estimated_base_saturation_BSₑₛₜ_	-0.3621ns	-0.1681ns	-0.2625ns	-0.3626ns	0.063461	0.402099	0.055069	0.063026
NB1-j	Ex-Na⁺cmoL_kg	0.6618***	0.7225***	0.4921***	0.604***	0.00017	2.1e-05	0.000333	0.00085
NB1-j	HCO₃⁻mg_kg	0.6219***	0.6382***	0.4337**	0.5861**	0.000534	0.000341	0.001527	0.001316
NB1-j	Mg2+cmol_kg	0.7044***	0.642***	0.5229***	0.643***	4.1e-05	0.000306	0.000135	0.000298
NB1-j	Na+cmol_kg	0.6161***	0.6635***	0.4223**	0.5897**	0.000623	0.000161	0.002029	0.001206
NB1-j	NH₄⁺-N_NO₃⁻-N	0.6146***	0.6801***	0.4747**	0.515**	0.000648	9.5e-05	0.001626	0.005978
NB1-j	NH₄⁺-Nmg_kg	0.6152***	0.7032***	0.4662***	0.5503**	0.000637	4.3e-05	0.000717	0.002936
NB1-j	NO₃⁻-Nmg_kg	-0.6953***	-0.539*	-0.4765**	-0.6198**	0.000949	0.017243	0.00455	0.004644
NB1-j	OMg_kg	-0.6344***	-0.4596*	-0.4864***	-0.6168***	0.000379	0.01587	0.000391	0.000611
NB1-j	pH	0.5745**	0.4576*	0.4155**	0.6111***	0.001723	0.016389	0.002483	0.000709
NB1-j	SAR	0.6134***	0.6364***	0.4657***	0.5969**	0.000667	0.000359	0.000675	0.001015
NB1-j	SO42-cmol_kg	0.5728**	0.6316***	0.4314**	0.5269**	0.001791	0.00041	0.001637	0.004742
NB1-j	Soil_water_content_	0.693***	0.5411**	0.525***	0.6807***	6.2e-05	0.003561	0.000125	9.3e-05
Nitrospinota	AKmg_kg	-0.3463ns	-0.3291ns	-0.2822ns	-0.4089*	0.07679	0.093743	0.055226	0.034218
Nitrospinota	ANmg_kg	-0.5933**	-0.33ns	-0.4276**	-0.599***	0.001105	0.092769	0.003627	0.000963
Nitrospinota	APmg_kg	-0.6138***	-0.3972*	-0.4634**	-0.6807***	0.000661	0.0402	0.001597	9.3e-05
Nitrospinota	Ca2+cmol_kg	-0.4945**	-0.3272ns	-0.3282*	-0.4897**	0.008744	0.095688	0.025587	0.009524
Nitrospinota	Cation_exchange_capacity_CECcmol_kg	0.578**	0.4046*	0.4237**	0.6099***	0.001592	0.036325	0.003904	0.000731
Nitrospinota	Cl-cmol_kg	0.5746**	0.4803*	0.421**	0.5624**	0.00172	0.011232	0.004186	0.002264
Nitrospinota	CO₃²⁻mg_kg	0.4251*	0.2907ns	0.3116*	0.5031**	0.02709	0.141235	0.034033	0.007471
Nitrospinota	DOC_mg_kg	-0.275ns	-0.1634ns	-0.1721ns	-0.2857ns	0.165057	0.415545	0.241049	0.148548
Nitrospinota	DOC_OM_	0.3808ns	0.0815ns	0.2813ns	0.4337*	0.05005	0.685993	0.057832	0.023799
Nitrospinota	DOC_SOC_	0.3788ns	0.0813ns	0.2793ns	0.4333*	0.051363	0.686915	0.058106	0.023942
Nitrospinota	ECms_cm	0.5445**	0.5116**	0.4011**	0.5001**	0.003321	0.00638	0.006362	0.007902
Nitrospinota	ESP_	0.5576**	0.2786ns	0.4105**	0.5043**	0.002515	0.159297	0.00518	0.007315
Nitrospinota	Estimated_base_saturation_BSₑₛₜ_	-0.1286ns	-0.1878ns	-0.0728ns	-0.2051ns	0.522588	0.348289	0.619893	0.304699
Nitrospinota	Ex-Na⁺cmoL_kg	0.5375**	0.3645ns	0.3685*	0.5371**	0.003836	0.061553	0.012297	0.003867
Nitrospinota	HCO₃⁻mg_kg	0.5115**	0.4577*	0.3376*	0.5079**	0.00639	0.016365	0.021468	0.006834
Nitrospinota	Mg2+cmol_kg	0.6133***	0.2696ns	0.4376**	0.6368***	0.000671	0.173777	0.002915	0.000355
Nitrospinota	Na+cmol_kg	0.5457**	0.4942**	0.3972**	0.5635**	0.003236	0.008788	0.006821	0.002208
Nitrospinota	NH₄⁺-N_NO₃⁻-N	0.5951**	0.4139*	0.4596**	0.4998**	0.00106	0.031869	0.004545	0.007938
Nitrospinota	NH₄⁺-Nmg_kg	0.4987**	0.4078*	0.3439*	0.4749*	0.008099	0.034749	0.020063	0.012317
Nitrospinota	NO₃⁻-Nmg_kg	-0.8141***	-0.4285ns	-0.6168***	-0.8718***	2.2e-05	0.067208	0.000615	1e-06
Nitrospinota	OMg_kg	-0.5533**	-0.2905ns	-0.3984**	-0.6229***	0.002757	0.141498	0.0068	0.00052
Nitrospinota	pH	0.4175*	0.2206ns	0.3025*	0.4523*	0.030267	0.268829	0.040091	0.017854
Nitrospinota	SAR	0.5257**	0.5284**	0.3779*	0.541**	0.004856	0.00461	0.01015	0.003571
Nitrospinota	SO42-cmol_kg	0.5062**	0.4452*	0.3414*	0.5077**	0.007063	0.019976	0.020199	0.006863
Nitrospinota	Soil_water_content_	0.5553**	0.2744ns	0.4105**	0.594**	0.002643	0.166031	0.00518	0.001088
Nitrospirota	AKmg_kg	-0.3127ns	-0.3072ns	-0.1971ns	-0.2974ns	0.112304	0.119104	0.150133	0.131923
Nitrospirota	ANmg_kg	-0.3038ns	-0.3248ns	-0.2454ns	-0.1007ns	0.123461	0.098353	0.072937	0.617071
Nitrospirota	APmg_kg	-0.3101ns	-0.3826*	-0.2251ns	-0.1319ns	0.115405	0.048864	0.104325	0.512045
Nitrospirota	Ca2+cmol_kg	-0.3151ns	-0.399*	-0.2225ns	-0.1236ns	0.109434	0.039256	0.103862	0.538922
Nitrospirota	Cation_exchange_capacity_CECcmol_kg	0.207ns	0.3398ns	0.1966ns	0.0574ns	0.300307	0.082907	0.15768	0.776168
Nitrospirota	Cl-cmol_kg	0.2015ns	0.1806ns	0.1655ns	0.0089ns	0.313528	0.367332	0.226516	0.965041
Nitrospirota	CO₃²⁻mg_kg	0.3532ns	0.3668ns	0.2397ns	0.2851ns	0.070708	0.059834	0.079856	0.14939
Nitrospirota	DOC_mg_kg	-0.1679ns	-0.2767ns	-0.1225ns	-0.1203ns	0.402561	0.162296	0.384832	0.550148
Nitrospirota	DOC_OM_	-0.0238ns	-0.1357ns	-0.0202ns	-0.2375ns	0.906034	0.499618	0.88376	0.232915
Nitrospirota	DOC_SOC_	-0.0293ns	-0.1354ns	-0.0172ns	-0.2339ns	0.884584	0.500703	0.900394	0.240237
Nitrospirota	ECms_cm	0.2165ns	0.3405ns	0.1484ns	0.0299ns	0.278172	0.082223	0.278243	0.882232
Nitrospirota	ESP_	0.3462ns	0.5**	0.2536ns	0.0018ns	0.076944	0.007918	0.0662	0.992766
Nitrospirota	Estimated_base_saturation_BSₑₛₜ_	-0.3767ns	-0.2731ns	-0.2707*	-0.4628*	0.052784	0.168091	0.049345	0.015074
Nitrospirota	Ex-Na⁺cmoL_kg	0.3176ns	0.4341*	0.2429ns	0.1081ns	0.106507	0.023676	0.076269	0.591502
Nitrospirota	HCO₃⁻mg_kg	0.4115*	0.4405*	0.2821*	0.199ns	0.032973	0.021478	0.040203	0.319628
Nitrospirota	Mg2+cmol_kg	0.2827ns	0.3521ns	0.2225ns	0.0327ns	0.15306	0.071713	0.103862	0.871501
Nitrospirota	Na+cmol_kg	0.2253ns	0.3008ns	0.1339ns	0.0409ns	0.258573	0.127339	0.340955	0.839472
Nitrospirota	NH₄⁺-N_NO₃⁻-N	0.2838ns	0.414*	0.2626ns	-0.0552ns	0.151443	0.031793	0.080924	0.784613
Nitrospirota	NH₄⁺-Nmg_kg	0.3184ns	0.4138*	0.2615ns	0.1357ns	0.105518	0.031893	0.057456	0.499825
Nitrospirota	NO₃⁻-Nmg_kg	-0.0808ns	-0.1726ns	-0.0882ns	0.4513ns	0.742371	0.479761	0.599286	0.052457
Nitrospirota	OMg_kg	-0.1933ns	-0.3044ns	-0.1514ns	-0.0574ns	0.334068	0.122612	0.269001	0.776102
Nitrospirota	pH	-0.0018ns	0.1367ns	0.0343ns	-0.1011ns	0.992763	0.496572	0.802335	0.615891
Nitrospirota	SAR	0.2326ns	0.3146ns	0.1598ns	0.0724ns	0.242919	0.110044	0.242936	0.719857
Nitrospirota	SO42-cmol_kg	0.2378ns	0.4169*	0.2054ns	0.1044ns	0.232267	0.030511	0.133277	0.604258
Nitrospirota	Soil_water_content_	0.3223ns	0.2873ns	0.2593ns	0.1325ns	0.101046	0.146155	0.06013	0.510076
Patescibacteria	AKmg_kg	0.0116ns	-0.0776ns	0.0257ns	0.2299ns	0.954195	0.700291	0.851109	0.248613
Patescibacteria	ANmg_kg	-0.3093ns	-0.2141ns	-0.1826ns	0.1429ns	0.116481	0.283479	0.182043	0.477115
Patescibacteria	APmg_kg	-0.3291ns	-0.3412ns	-0.1795ns	0.0617ns	0.093742	0.081531	0.198177	0.759964
Patescibacteria	Ca2+cmol_kg	-0.2091ns	-0.1827ns	-0.0913ns	0.2345ns	0.295157	0.361793	0.504615	0.239124
Patescibacteria	Cation_exchange_capacity_CECcmol_kg	0.3004ns	0.2755ns	0.1852ns	-0.0549ns	0.127935	0.164243	0.183925	0.785469
Patescibacteria	Cl-cmol_kg	0.3264ns	0.5859**	0.2397ns	-0.0724ns	0.096626	0.001322	0.079856	0.719857
Patescibacteria	CO₃²⁻mg_kg	0.1392ns	0.0742ns	0.0571ns	-0.2116ns	0.488599	0.712895	0.676657	0.289424
Patescibacteria	DOC_mg_kg	-0.0763ns	0.0192ns	-0.0199ns	0.2063ns	0.705192	0.924193	0.901444	0.301766
Patescibacteria	DOC_OM_	0.3096ns	0.1832ns	0.2219ns	0.1721ns	0.116012	0.360247	0.107782	0.390707
Patescibacteria	DOC_SOC_	0.3033ns	0.1837ns	0.2117ns	0.1765ns	0.124134	0.358949	0.122666	0.378456
Patescibacteria	ECms_cm	0.2894ns	0.4007*	0.1712ns	-0.1432ns	0.143121	0.038359	0.210903	0.476164
Patescibacteria	ESP_	0.4463*	0.6045***	0.2877*	-0.1276ns	0.019629	0.000838	0.036188	0.525931
Patescibacteria	Estimated_base_saturation_BSₑₛₜ_	0.1654ns	0.2075ns	0.1624ns	0.3712ns	0.409537	0.298992	0.245631	0.056624
Patescibacteria	Ex-Na⁺cmoL_kg	0.3298ns	0.5043**	0.2314ns	-0.1646ns	0.092992	0.007315	0.091155	0.412026
Patescibacteria	HCO₃⁻mg_kg	0.2802ns	0.4069*	0.1339ns	-0.243ns	0.156859	0.035158	0.340955	0.222003
Patescibacteria	Mg2+cmol_kg	0.3624ns	0.4557*	0.2568ns	-0.1435ns	0.063221	0.016909	0.060569	0.475214
Patescibacteria	Na+cmol_kg	0.2949ns	0.4401*	0.1681ns	-0.1154ns	0.135404	0.021595	0.229017	0.566573
Patescibacteria	NH₄⁺-N_NO₃⁻-N	0.4123*	0.4876**	0.2967*	-0.1067ns	0.032597	0.009888	0.048608	0.596295
Patescibacteria	NH₄⁺-Nmg_kg	0.2325ns	0.5077**	0.1178ns	-0.1626ns	0.243111	0.00687	0.392018	0.417847
Patescibacteria	NO₃⁻-Nmg_kg	-0.5435*	-0.4555ns	-0.3353*	-0.0035ns	0.016177	0.050023	0.045866	0.988616
Patescibacteria	OMg_kg	-0.2385ns	-0.1675ns	-0.1286ns	0.1771ns	0.230961	0.403724	0.347978	0.376855
Patescibacteria	pH	0.2779ns	0.3498ns	0.2117ns	0.2269ns	0.160458	0.073691	0.122666	0.255051
Patescibacteria	SAR	0.2531ns	0.3915*	0.1027ns	-0.1615ns	0.202759	0.043454	0.452862	0.420944
Patescibacteria	SO42-cmol_kg	0.2616ns	0.3978*	0.1541ns	-0.1322ns	0.187406	0.039896	0.260175	0.510995
Patescibacteria	Soil_water_content_	0.3175ns	0.3389ns	0.2365ns	-0.0507ns	0.10662	0.083745	0.087419	0.801815
PAUC34f	AKmg_kg	-0.0204ns	0.0205ns	-0.0124ns	0.0061ns	0.91948	0.918979	0.93865	0.975883
PAUC34f	ANmg_kg	-0.118ns	-0.0082ns	-0.0926ns	0.1929ns	0.557686	0.967652	0.563834	0.334923
PAUC34f	APmg_kg	-0.1018ns	0.0907ns	-0.0925ns	0.1398ns	0.61344	0.652863	0.563895	0.486742
PAUC34f	Ca2+cmol_kg	-0.0078ns	0.0737ns	-0.0062ns	0.2113ns	0.969078	0.714748	0.969307	0.290137
PAUC34f	Cation_exchange_capacity_CECcmol_kg	0.0414ns	-0.0618ns	0.0308ns	-0.1758ns	0.83761	0.759529	0.847464	0.380356
PAUC34f	Cl-cmol_kg	0.1155ns	-0.0889ns	0.0864ns	-0.1804ns	0.566176	0.659339	0.590108	0.367799
PAUC34f	CO₃²⁻mg_kg	0.0945ns	-0.0491ns	0.0802ns	-0.0519ns	0.639078	0.807885	0.616933	0.797106
PAUC34f	DOC_mg_kg	0.1286ns	0.1209ns	0.1048ns	0.2314ns	0.522561	0.548154	0.513107	0.245546
PAUC34f	DOC_OM_	0.3797ns	0.1754ns	0.318*	0.1045ns	0.050768	0.381459	0.049436	0.603814
PAUC34f	DOC_SOC_	0.3788ns	0.175ns	0.3157*	0.1154ns	0.051369	0.382592	0.049652	0.566394
PAUC34f	ECms_cm	0.0901ns	-0.059ns	0.0679ns	-0.2079ns	0.655096	0.769883	0.672114	0.29805
PAUC34f	ESP_	0.1924ns	0.2063ns	0.1664ns	-0.2357ns	0.336372	0.301923	0.298936	0.236689
PAUC34f	Estimated_base_saturation_BSₑₛₜ_	-0.0112ns	0.1119ns	-0.0185ns	-0.1081ns	0.955844	0.578269	0.908118	0.591616
PAUC34f	Ex-Na⁺cmoL_kg	0.1924ns	0.1007ns	0.1669ns	-0.1108ns	0.336221	0.617252	0.298783	0.582053
PAUC34f	HCO₃⁻mg_kg	0.0973ns	-0.0245ns	0.0925ns	-0.174ns	0.629199	0.903529	0.563895	0.385416
PAUC34f	Mg2+cmol_kg	0.1169ns	-0.0081ns	0.0926ns	-0.2094ns	0.561452	0.968021	0.563834	0.294437
PAUC34f	Na+cmol_kg	0.0112ns	-0.0728ns	0.0062ns	-0.2253ns	0.955844	0.718284	0.969312	0.258573
PAUC34f	NH₄⁺-N_NO₃⁻-N	0.108ns	0.0563ns	0.0959ns	-0.3558ns	0.591696	0.78037	0.588184	0.068546
PAUC34f	NH₄⁺-Nmg_kg	0.0263ns	0.0732ns	0.0311ns	-0.2304ns	0.896347	0.716864	0.847298	0.247596
PAUC34f	NO₃⁻-Nmg_kg	-0.224ns	-0.0479ns	-0.182ns	0.3529ns	0.356642	0.845666	0.353052	0.138292
PAUC34f	OMg_kg	-0.1494ns	-0.01ns	-0.1174ns	0.0766ns	0.45713	0.96054	0.464669	0.703979
PAUC34f	pH	-0.1718ns	-0.0725ns	-0.1547ns	-0.3289ns	0.391617	0.719341	0.335933	0.093905
PAUC34f	SAR	-0.005ns	-0.0693ns	-0.0062ns	-0.2162ns	0.980119	0.731083	0.969307	0.278867
PAUC34f	SO42-cmol_kg	-0.0131ns	-0.0689ns	-0.0123ns	-0.2076ns	0.948118	0.732845	0.93866	0.298776
PAUC34f	Soil_water_content_	0.1146ns	-0.0447ns	0.0925ns	-0.1422ns	0.569078	0.824717	0.563895	0.479087
Planctomycetota	AKmg_kg	0.2947ns	0.1686ns	0.2143ns	0.1872ns	0.135703	0.400652	0.117771	0.349855
Planctomycetota	ANmg_kg	0.3477ns	0.109ns	0.2282ns	0.4286*	0.075516	0.588378	0.095293	0.025694
Planctomycetota	APmg_kg	0.3687ns	0.1777ns	0.2764*	0.417*	0.058399	0.375086	0.044581	0.030481
Planctomycetota	Ca2+cmol_kg	0.4753*	0.3758ns	0.3766**	0.4772*	0.012217	0.053363	0.005916	0.011841
Planctomycetota	Cation_exchange_capacity_CECcmol_kg	-0.4426*	-0.3608ns	-0.339*	-0.4255*	0.020781	0.064457	0.012877	0.02691
Planctomycetota	Cl-cmol_kg	-0.3911*	-0.43*	-0.2796*	-0.4604*	0.043682	0.02517	0.041009	0.01567
Planctomycetota	CO₃²⁻mg_kg	-0.2864ns	-0.2432ns	-0.1883ns	-0.3083ns	0.147579	0.221476	0.168761	0.117624
Planctomycetota	DOC_mg_kg	0.2521ns	0.3458ns	0.1852ns	0.2698ns	0.204525	0.077275	0.183925	0.173451
Planctomycetota	DOC_OM_	-0.0697ns	0.5863**	-0.049ns	-0.1614ns	0.729779	0.001309	0.72254	0.421259
Planctomycetota	DOC_SOC_	-0.084ns	0.5851**	-0.0572ns	-0.1576ns	0.677064	0.001347	0.676525	0.432457
Planctomycetota	ECms_cm	-0.5156**	-0.4644*	-0.388**	-0.5068**	0.005907	0.014675	0.004571	0.006981
Planctomycetota	ESP_	-0.315ns	-0.3968*	-0.2023ns	-0.5702**	0.109491	0.040445	0.145649	0.001901
Planctomycetota	Estimated_base_saturation_BSₑₛₜ_	0.2259ns	0.2987ns	0.151ns	0.127ns	0.257251	0.130138	0.281295	0.527929
Planctomycetota	Ex-Na⁺cmoL_kg	-0.2818ns	-0.4215*	-0.1743ns	-0.4443*	0.154387	0.028538	0.203297	0.020252
Planctomycetota	HCO₃⁻mg_kg	-0.2674ns	-0.3595ns	-0.1852ns	-0.431*	0.177528	0.065535	0.183925	0.024798
Planctomycetota	Mg2+cmol_kg	-0.3273ns	-0.2138ns	-0.234ns	-0.4497*	0.09564	0.284337	0.087299	0.0186
Planctomycetota	Na+cmol_kg	-0.4048*	-0.4258*	-0.2991*	-0.4371*	0.036237	0.026799	0.029157	0.022612
Planctomycetota	NH₄⁺-N_NO₃⁻-N	-0.5299**	-0.4928**	-0.399**	-0.6723***	0.004473	0.009005	0.008001	0.000123
Planctomycetota	NH₄⁺-Nmg_kg	-0.4336*	-0.4654*	-0.319*	-0.4862*	0.023847	0.014438	0.020484	0.010134
Planctomycetota	NO₃⁻-Nmg_kg	0.5628*	0.4711*	0.3824*	0.6128**	0.012123	0.041734	0.022795	0.005276
Planctomycetota	OMg_kg	0.2751ns	0.0524ns	0.1914ns	0.3108ns	0.164874	0.795025	0.162308	0.114537
Planctomycetota	pH	-0.149ns	0.0345ns	-0.0916ns	-0.1438ns	0.458148	0.864541	0.50443	0.474129
Planctomycetota	SAR	-0.4476*	-0.4371*	-0.3595**	-0.4433*	0.019237	0.022611	0.008607	0.020564
Planctomycetota	SO42-cmol_kg	-0.4854*	-0.445*	-0.3538**	-0.4482*	0.010268	0.020025	0.009722	0.019053
Planctomycetota	Soil_water_content_	-0.3199ns	-0.2664ns	-0.2194ns	-0.3974*	0.103805	0.17922	0.113682	0.040087
Poribacteria	AKmg_kg	0.278ns	0.3028ns	0.2218ns	0.3624ns	0.160304	0.124668	0.135008	0.063178
Poribacteria	ANmg_kg	-0.0114ns	0.133ns	0.0034ns	0.149ns	0.954995	0.508541	0.981658	0.458287
Poribacteria	APmg_kg	0.0047ns	-0.066ns	0.0068ns	0.1331ns	0.981464	0.743653	0.963333	0.508111
Poribacteria	Ca2+cmol_kg	0.1113ns	0.074ns	0.1056ns	0.2882ns	0.580414	0.713854	0.476033	0.144893
Poribacteria	Cation_exchange_capacity_CECcmol_kg	-0.0557ns	-0.0998ns	-0.0613ns	-0.2021ns	0.782778	0.620473	0.679059	0.312108
Poribacteria	Cl-cmol_kg	-0.0194ns	0.0105ns	-0.0307ns	-0.1966ns	0.9233	0.9585	0.836079	0.325648
Poribacteria	CO₃²⁻mg_kg	-0.0597ns	-0.0846ns	-0.0545ns	-0.1441ns	0.767451	0.67481	0.71299	0.473318
Poribacteria	DOC_mg_kg	0.1375ns	0.2018ns	0.1089ns	0.2582ns	0.49418	0.312689	0.462004	0.193409
Poribacteria	DOC_OM_	0.2065ns	0.1187ns	0.1687ns	0.1889ns	0.301501	0.555413	0.259255	0.345342
Poribacteria	DOC_SOC_	0.1841ns	0.1177ns	0.1504ns	0.168ns	0.357881	0.558818	0.311564	0.402343
Poribacteria	ECms_cm	0.0272ns	0.0045ns	-0.0034ns	-0.145ns	0.893032	0.982214	0.981658	0.47048
Poribacteria	ESP_	0.1965ns	0.4189*	0.1429ns	0.0061ns	0.326043	0.029627	0.334339	0.97589
Poribacteria	Estimated_base_saturation_BSₑₛₜ_	0.2058ns	0.3574ns	0.1361ns	0.2198ns	0.302985	0.06725	0.357866	0.270675
Poribacteria	Ex-Na⁺cmoL_kg	0.0553ns	0.1741ns	0.0444ns	-0.0889ns	0.783992	0.385215	0.764995	0.659408
Poribacteria	HCO₃⁻mg_kg	0.1408ns	0.1593ns	0.1089ns	0.0067ns	0.483605	0.427413	0.462004	0.97348
Poribacteria	Mg2+cmol_kg	0.0308ns	0.0446ns	0.017ns	-0.1365ns	0.878604	0.82512	0.908484	0.497303
Poribacteria	Na+cmol_kg	-0.0717ns	-0.0094ns	-0.0681ns	-0.2326ns	0.722137	0.962901	0.645718	0.242993
Poribacteria	NH₄⁺-N_NO₃⁻-N	0.1332ns	0.167ns	0.1181ns	-0.1226ns	0.507902	0.405231	0.469615	0.542512
Poribacteria	NH₄⁺-Nmg_kg	-0.0735ns	0.187ns	-0.0412ns	-0.2729ns	0.715615	0.350363	0.78241	0.168471
Poribacteria	NO₃⁻-Nmg_kg	-0.2871ns	-0.0788ns	-0.2177ns	-0.0316ns	0.233402	0.748449	0.237655	0.897794
Poribacteria	OMg_kg	0.0654ns	0.1407ns	0.0546ns	0.1777ns	0.745893	0.483896	0.712939	0.375186
Poribacteria	pH	-0.1073ns	-0.1286ns	-0.0752ns	-0.2235ns	0.594141	0.52258	0.612876	0.262343
Poribacteria	SAR	-0.0825ns	-0.0163ns	-0.0682ns	-0.24ns	0.682531	0.935527	0.645656	0.227973
Poribacteria	SO42-cmol_kg	-0.0255ns	-0.0198ns	-0.0307ns	-0.1749ns	0.899601	0.921938	0.836079	0.382807
Poribacteria	Soil_water_content_	0.0127ns	0.052ns	0.0068ns	-0.1239ns	0.949714	0.796592	0.963333	0.537975
Proteobacteria	AKmg_kg	-0.1844ns	-0.1558ns	-0.1229ns	-0.0409ns	0.357102	0.437611	0.369822	0.839424
Proteobacteria	ANmg_kg	-0.3682ns	-0.2269ns	-0.2853*	0.2858ns	0.058808	0.255037	0.037056	0.148483
Proteobacteria	APmg_kg	-0.5055**	-0.4406*	-0.3675**	0.1624ns	0.007152	0.021447	0.006756	0.418352
Proteobacteria	Ca2+cmol_kg	-0.3361ns	-0.2468ns	-0.2168ns	0.2409ns	0.086486	0.214619	0.113032	0.226149
Proteobacteria	Cation_exchange_capacity_CECcmol_kg	0.3382ns	0.2841ns	0.2479ns	-0.174ns	0.08443	0.150914	0.072754	0.385416
Proteobacteria	Cl-cmol_kg	0.3267ns	0.4849*	0.2454ns	-0.2638ns	0.096297	0.010361	0.072937	0.183698
Proteobacteria	CO₃²⁻mg_kg	0.378ns	0.1371ns	0.2568ns	-0.0589ns	0.051921	0.49529	0.060569	0.770336
Proteobacteria	DOC_mg_kg	-0.0672ns	0.1245ns	-0.0484ns	0.2076ns	0.739276	0.536154	0.741145	0.298851
Proteobacteria	DOC_OM_	0.4154*	0.304ns	0.2968*	-3e-04ns	0.031175	0.123102	0.031454	0.998793
Proteobacteria	DOC_SOC_	0.4202*	0.3056ns	0.2918*	0.0165ns	0.029083	0.121166	0.033356	0.934932
Proteobacteria	ECms_cm	0.3111ns	0.4334*	0.2225ns	-0.3114ns	0.114221	0.023932	0.103862	0.113847
Proteobacteria	ESP_	0.4829*	0.6325***	0.3162*	-0.4567*	0.010729	0.0004	0.020786	0.016647
Proteobacteria	Estimated_base_saturation_BSₑₛₜ_	0.0354ns	0.1563ns	0.0313ns	6e-04ns	0.860813	0.436395	0.836467	0.997589
Proteobacteria	Ex-Na⁺cmoL_kg	0.3548ns	0.5147**	0.2371ns	-0.3313ns	0.069369	0.00601	0.083444	0.091398
Proteobacteria	HCO₃⁻mg_kg	0.3248ns	0.4361*	0.1966ns	-0.3346ns	0.098342	0.022963	0.15768	0.088067
Proteobacteria	Mg2+cmol_kg	0.4482*	0.4208*	0.3252*	-0.2821ns	0.019053	0.028818	0.017451	0.153987
Proteobacteria	Na+cmol_kg	0.3987*	0.4416*	0.2764*	-0.221ns	0.039424	0.021099	0.044581	0.267955
Proteobacteria	NH₄⁺-N_NO₃⁻-N	0.443*	0.5177**	0.3444*	-0.4744*	0.020655	0.005684	0.022059	0.012417
Proteobacteria	NH₄⁺-Nmg_kg	0.3487ns	0.5323**	0.273*	-0.2949ns	0.074685	0.004263	0.04733	0.13539
Proteobacteria	NO₃⁻-Nmg_kg	-0.6804**	-0.5939**	-0.4529**	0.5189*	0.001346	0.007342	0.006993	0.022824
Proteobacteria	OMg_kg	-0.2525ns	-0.2114ns	-0.1857ns	0.1966ns	0.203816	0.289904	0.175214	0.325572
Proteobacteria	pH	0.2168ns	0.1817ns	0.1373ns	-0.0153ns	0.277327	0.364365	0.31668	0.939743
Proteobacteria	SAR	0.352ns	0.4187*	0.234ns	-0.2149ns	0.071756	0.02974	0.087299	0.281658
Proteobacteria	SO42-cmol_kg	0.3215ns	0.4052*	0.2168ns	-0.2058ns	0.102019	0.036038	0.113032	0.303155
Proteobacteria	Soil_water_content_	0.4542*	0.3712ns	0.3789**	-0.2338ns	0.017313	0.056599	0.005141	0.240458
RCP2-54	AKmg_kg	0ns	-0.0516ns	0ns	0.0718ns	1	0.79829	1	0.722088
RCP2-54	ANmg_kg	-0.3274ns	-0.2699ns	-0.2726ns	0.1807ns	0.095534	0.173371	0.095058	0.366975
RCP2-54	APmg_kg	-0.2014ns	-0.1928ns	-0.1675ns	0.2015ns	0.313685	0.335381	0.304371	0.313604
RCP2-54	Ca2+cmol_kg	-0.3022ns	-0.2175ns	-0.2516ns	0.1258ns	0.125518	0.275884	0.123343	0.531874
RCP2-54	Cation_exchange_capacity_CECcmol_kg	0.1511ns	0.1867ns	0.1256ns	-0.1954ns	0.451936	0.351047	0.441105	0.328797
RCP2-54	Cl-cmol_kg	0.277ns	0.3847*	0.2306ns	-0.1731ns	0.161863	0.047578	0.157807	0.387887
RCP2-54	CO₃²⁻mg_kg	0.0252ns	0.1048ns	0.021ns	-0.182ns	0.900776	0.602987	0.897826	0.363692
RCP2-54	DOC_mg_kg	-0.2518ns	-0.1502ns	-0.2094ns	0.0128ns	0.205169	0.454567	0.199183	0.949394
RCP2-54	DOC_OM_	-0.1009ns	-0.1048ns	-0.0847ns	-0.2907ns	0.616697	0.602909	0.607071	0.141294
RCP2-54	DOC_SOC_	-0.1008ns	-0.1044ns	-0.0841ns	-0.2788ns	0.617021	0.604353	0.6074	0.159027
RCP2-54	ECms_cm	0.2896ns	0.3328ns	0.2411ns	-0.1817ns	0.14286	0.089895	0.139759	0.364511
RCP2-54	ESP_	0.277ns	0.3056ns	0.2303ns	-0.3437ns	0.16193	0.121102	0.157871	0.079191
RCP2-54	Estimated_base_saturation_BSₑₛₜ_	0.0504ns	-0.0382ns	0.0419ns	-0.0092ns	0.803017	0.84979	0.797351	0.963842
RCP2-54	Ex-Na⁺cmoL_kg	0.2519ns	0.2685ns	0.21ns	-0.2198ns	0.205026	0.175621	0.199046	0.270525
RCP2-54	HCO₃⁻mg_kg	0.2266ns	0.2329ns	0.1884ns	-0.2302ns	0.255684	0.242336	0.247888	0.248116
RCP2-54	Mg2+cmol_kg	0.3022ns	0.3186ns	0.2516ns	-0.2186ns	0.125518	0.105317	0.123343	0.273338
RCP2-54	Na+cmol_kg	0.2518ns	0.2975ns	0.2094ns	-0.1697ns	0.205169	0.131803	0.199183	0.397373
RCP2-54	NH₄⁺-N_NO₃⁻-N	0.2861ns	0.2852ns	0.2631ns	-0.3624ns	0.147942	0.149282	0.144579	0.063211
RCP2-54	NH₄⁺-Nmg_kg	0.2269ns	0.2807ns	0.1901ns	-0.2078ns	0.255162	0.15615	0.247383	0.298323
RCP2-54	NO₃⁻-Nmg_kg	-0.1507ns	-0.1606ns	-0.1269ns	0.482*	0.537879	0.511387	0.522452	0.036634
RCP2-54	OMg_kg	-0.1007ns	-0.1461ns	-0.084ns	0.2205ns	0.617075	0.467162	0.607455	0.269163
RCP2-54	pH	0.063ns	0.0661ns	0.0526ns	-0.1713ns	0.754995	0.743378	0.748121	0.392859
RCP2-54	SAR	0.2266ns	0.2682ns	0.1887ns	-0.1624ns	0.25561	0.176211	0.247816	0.41828
RCP2-54	SO42-cmol_kg	0.2015ns	0.177ns	0.1677ns	-0.1578ns	0.31361	0.377192	0.304297	0.431696
RCP2-54	Soil_water_content_	0.277ns	0.2714ns	0.2303ns	-0.1697ns	0.16193	0.170942	0.157871	0.397373
Rhodothermaeota	AKmg_kg	0.2366ns	0.1902ns	0.2024ns	0.186ns	0.234738	0.341994	0.211699	0.353065
Rhodothermaeota	ANmg_kg	0.2836ns	0.2882ns	0.2395ns	0.4799*	0.151681	0.144931	0.138885	0.011296
Rhodothermaeota	APmg_kg	0.3239ns	0.3069ns	0.2616ns	0.4475*	0.099325	0.119458	0.105565	0.019257
Rhodothermaeota	Ca2+cmol_kg	0.3239ns	0.3041ns	0.262ns	0.4445*	0.09927	0.123018	0.105511	0.020177
Rhodothermaeota	Cation_exchange_capacity_CECcmol_kg	-0.2513ns	-0.287ns	-0.2018ns	-0.3864*	0.206045	0.146685	0.211841	0.046465
Rhodothermaeota	Cl-cmol_kg	-0.1915ns	-0.2195ns	-0.1647ns	-0.4106*	0.338521	0.271334	0.30893	0.033374
Rhodothermaeota	CO₃²⁻mg_kg	-0.2527ns	-0.3499ns	-0.2021ns	-0.3029ns	0.203478	0.073601	0.21177	0.124653
Rhodothermaeota	DOC_mg_kg	0.3467ns	0.4305*	0.2915ns	0.3315ns	0.076411	0.025006	0.071323	0.091186
Rhodothermaeota	DOC_OM_	0.3822*	0.2221ns	0.3251*	0.0061ns	0.049129	0.26558	0.046463	0.975857
Rhodothermaeota	DOC_SOC_	0.3819*	0.2237ns	0.3228*	0.0165ns	0.049355	0.262034	0.046667	0.934932
Rhodothermaeota	ECms_cm	-0.293ns	-0.268ns	-0.247ns	-0.4753*	0.137982	0.176509	0.126959	0.012217
Rhodothermaeota	ESP_	-0.3844*	-0.2647ns	-0.3214*	-0.6575***	0.047755	0.18213	0.046769	0.000194
Rhodothermaeota	Estimated_base_saturation_BSₑₛₜ_	0.3051ns	0.1804ns	0.2466ns	0.119ns	0.121773	0.367983	0.127018	0.554233
Rhodothermaeota	Ex-Na⁺cmoL_kg	-0.3468ns	-0.2658ns	-0.2923ns	-0.5118**	0.076315	0.180171	0.071235	0.00636
Rhodothermaeota	HCO₃⁻mg_kg	-0.4341*	-0.3114ns	-0.3513*	-0.5519**	0.023673	0.113821	0.029754	0.002841
Rhodothermaeota	Mg2+cmol_kg	-0.2729ns	-0.2689ns	-0.232ns	-0.5025**	0.168496	0.175079	0.151655	0.007556
Rhodothermaeota	Na+cmol_kg	-0.4005*	-0.3226ns	-0.3363*	-0.4896**	0.03844	0.100745	0.037446	0.009536
Rhodothermaeota	NH₄⁺-N_NO₃⁻-N	-0.216ns	-0.1893ns	-0.1968ns	-0.5993***	0.279228	0.344257	0.270811	0.000956
Rhodothermaeota	NH₄⁺-Nmg_kg	-0.2852ns	-0.189ns	-0.2337ns	-0.4596*	0.149277	0.34507	0.151275	0.015875
Rhodothermaeota	NO₃⁻-Nmg_kg	NANA	NANA	NANA	0.5961**				0.007065
Rhodothermaeota	OMg_kg	0.2554ns	0.2572ns	0.2174ns	0.3698ns	0.198477	0.195316	0.179784	0.057646
Rhodothermaeota	pH	-0.2743ns	-0.183ns	-0.2327ns	-0.3207ns	0.166191	0.360813	0.151528	0.102944
Rhodothermaeota	SAR	-0.418*	-0.3204ns	-0.3518*	-0.4787*	0.030018	0.103286	0.029729	0.011536
Rhodothermaeota	SO42-cmol_kg	-0.3515ns	-0.2841ns	-0.2844ns	-0.4412*	0.072196	0.150895	0.078841	0.021255
Rhodothermaeota	Soil_water_content_	-0.289ns	-0.2586ns	-0.2317ns	-0.4426*	0.143803	0.192724	0.151719	0.020781
SAR324_clade(Marine_group_B)	AKmg_kg	-0.2204ns	-0.3243ns	-0.1493ns	-0.3258ns	0.269399	0.098931	0.298809	0.097234
SAR324_clade(Marine_group_B)	ANmg_kg	-0.4767*	-0.4985**	-0.3076*	-0.541**	0.011945	0.008134	0.032153	0.003571
SAR324_clade(Marine_group_B)	APmg_kg	-0.5746**	-0.5408**	-0.3971**	-0.6777***	0.001721	0.003584	0.005613	0.000103
SAR324_clade(Marine_group_B)	Ca2+cmol_kg	-0.4764*	-0.4911**	-0.2952*	-0.5392**	0.012009	0.009287	0.039789	0.003708
SAR324_clade(Marine_group_B)	Cation_exchange_capacity_CECcmol_kg	0.4892**	0.5507**	0.304*	0.5806**	0.009601	0.002911	0.033969	0.001498
SAR324_clade(Marine_group_B)	Cl-cmol_kg	0.5095**	0.5726**	0.3542*	0.5724**	0.006631	0.001801	0.013621	0.001807
SAR324_clade(Marine_group_B)	CO₃²⁻mg_kg	0.3951*	0.3496ns	0.2672ns	0.4772*	0.04137	0.073836	0.062722	0.011841
SAR324_clade(Marine_group_B)	DOC_mg_kg	-0.3388ns	-0.3116ns	-0.2234ns	-0.3999*	0.08386	0.113571	0.119264	0.038769
SAR324_clade(Marine_group_B)	DOC_OM_	0.2016ns	-0.0267ns	0.1475ns	0.1825ns	0.313276	0.894988	0.308343	0.362277
SAR324_clade(Marine_group_B)	DOC_SOC_	0.2017ns	-0.0269ns	0.1464ns	0.1854ns	0.312954	0.893958	0.308893	0.354602
SAR324_clade(Marine_group_B)	ECms_cm	0.458*	0.663***	0.2765ns	0.5001**	0.016283	0.000164	0.054094	0.007902
SAR324_clade(Marine_group_B)	ESP_	0.6226***	0.6755***	0.4405**	0.6355***	0.000524	0.00011	0.002123	0.000368
SAR324_clade(Marine_group_B)	Estimated_base_saturation_BSₑₛₜ_	-0.0954ns	-0.2614ns	-0.062ns	-0.2002ns	0.635808	0.187807	0.665202	0.316607
SAR324_clade(Marine_group_B)	Ex-Na⁺cmoL_kg	0.5295**	0.6721***	0.3734**	0.6021***	0.004504	0.000123	0.009391	0.00089
SAR324_clade(Marine_group_B)	HCO₃⁻mg_kg	0.5076**	0.6009***	0.3102*	0.5812**	0.006881	0.000918	0.030486	0.001477
SAR324_clade(Marine_group_B)	Mg2+cmol_kg	0.5769**	0.5397**	0.407**	0.657***	0.001633	0.003664	0.004582	0.000197
SAR324_clade(Marine_group_B)	Na+cmol_kg	0.5569**	0.616***	0.3971**	0.6306***	0.002553	0.000624	0.005613	0.000421
SAR324_clade(Marine_group_B)	NH₄⁺-N_NO₃⁻-N	0.602***	0.743***	0.4642**	0.5715**	0.000893	9e-06	0.003319	0.001845
SAR324_clade(Marine_group_B)	NH₄⁺-Nmg_kg	0.5435**	0.7524***	0.3786**	0.5876**	0.003387	6e-06	0.008752	0.001269
SAR324_clade(Marine_group_B)	NO₃⁻-Nmg_kg	-0.6573**	-0.6147**	-0.4145*	-0.6541**	0.00223	0.005098	0.017451	0.002382
SAR324_clade(Marine_group_B)	OMg_kg	-0.4726*	-0.4319*	-0.3422*	-0.5759**	0.012791	0.024486	0.017265	0.001671
SAR324_clade(Marine_group_B)	pH	0.2669ns	0.2771ns	0.1838ns	0.3295ns	0.178427	0.161767	0.20148	0.09326
SAR324_clade(Marine_group_B)	SAR	0.5152**	0.61***	0.3449*	0.5892**	0.005954	0.000729	0.016297	0.001221
SAR324_clade(Marine_group_B)	SO42-cmol_kg	0.4906**	0.6184***	0.2858*	0.5663**	0.009376	0.000586	0.04648	0.002074
SAR324_clade(Marine_group_B)	Soil_water_content_	0.5322**	0.7298***	0.4033**	0.6184***	0.004269	1.6e-05	0.004911	0.000585
Schekmanbacteria	AKmg_kg	-0.0955ns	-0.1639ns	-0.0259ns	-0.0934ns	0.635473	0.413851	0.859096	0.642973
Schekmanbacteria	ANmg_kg	-0.4669*	-0.3423ns	-0.2847ns	-0.4641*	0.014069	0.080546	0.050891	0.014758
Schekmanbacteria	APmg_kg	-0.4818*	-0.4759*	-0.3004*	-0.5006**	0.010943	0.012099	0.039119	0.007825
Schekmanbacteria	Ca2+cmol_kg	-0.4294*	-0.4119*	-0.2523ns	-0.4335*	0.025411	0.032766	0.083535	0.02388
Schekmanbacteria	Cation_exchange_capacity_CECcmol_kg	0.4481*	0.415*	0.2487ns	0.4634*	0.019078	0.031345	0.087632	0.014924
Schekmanbacteria	Cl-cmol_kg	0.4744*	0.3289ns	0.2847ns	0.468*	0.012417	0.093958	0.050891	0.013819
Schekmanbacteria	CO₃²⁻mg_kg	0.3122ns	0.3404ns	0.1909ns	0.3261ns	0.112926	0.082331	0.190536	0.096957
Schekmanbacteria	DOC_mg_kg	-0.3678ns	-0.2608ns	-0.2811ns	-0.4145*	0.059096	0.188843	0.053626	0.031569
Schekmanbacteria	DOC_OM_	0.0396ns	-0.058ns	0.0294ns	-0.041ns	0.844705	0.773662	0.8415	0.839254
Schekmanbacteria	DOC_SOC_	0.0269ns	-0.0596ns	0.0195ns	-0.0501ns	0.894105	0.767819	0.89406	0.804069
Schekmanbacteria	ECms_cm	0.5466**	0.4762*	0.3817**	0.5593**	0.003177	0.012035	0.008845	0.002421
Schekmanbacteria	ESP_	0.6689***	0.7418***	0.4684**	0.6538***	0.000136	9e-06	0.001298	0.000217
Schekmanbacteria	Estimated_base_saturation_BSₑₛₜ_	-0.1386ns	-0.2184ns	-0.1066ns	-0.207ns	0.49063	0.273832	0.464163	0.300307
Schekmanbacteria	Ex-Na⁺cmoL_kg	0.5457**	0.6276***	0.3693*	0.5603**	0.003237	0.000458	0.011415	0.002369
Schekmanbacteria	HCO₃⁻mg_kg	0.5439**	0.5833**	0.3715*	0.5507**	0.00336	0.001407	0.010743	0.002916
Schekmanbacteria	Mg2+cmol_kg	0.4967**	0.3952*	0.3041*	0.4885**	0.008397	0.041339	0.037022	0.009732
Schekmanbacteria	Na+cmol_kg	0.4585*	0.4348*	0.2552ns	0.4695*	0.01617	0.023417	0.079708	0.013488
Schekmanbacteria	NH₄⁺-N_NO₃⁻-N	0.6896***	0.6515***	0.5723***	0.6577***	6.9e-05	0.000232	0.000367	0.000193
Schekmanbacteria	NH₄⁺-Nmg_kg	0.5092**	0.6764***	0.3747*	0.5112**	0.006676	0.000107	0.010642	0.006424
Schekmanbacteria	NO₃⁻-Nmg_kg	-0.6739**	-0.4052ns	-0.4436*	-0.6418**	0.00156	0.085286	0.012737	0.003054
Schekmanbacteria	OMg_kg	-0.3938*	-0.339ns	-0.2495ns	-0.3966*	0.042103	0.083702	0.087511	0.040523
Schekmanbacteria	pH	0.1869ns	0.1148ns	0.1298ns	0.109ns	0.350581	0.568691	0.374652	0.588288
Schekmanbacteria	SAR	0.4644*	0.4482*	0.275ns	0.4842*	0.014685	0.019056	0.059317	0.01049
Schekmanbacteria	SO42-cmol_kg	0.5042**	0.4851*	0.3494*	0.544**	0.007328	0.010335	0.016569	0.003352
Schekmanbacteria	Soil_water_content_	0.4921**	0.5014**	0.3457*	0.5256**	0.009121	0.007712	0.017621	0.004866
Spirochaetota	AKmg_kg	-0.1155ns	-0.2742ns	-0.0765ns	3e-04ns	0.566303	0.166388	0.591856	0.998794
Spirochaetota	ANmg_kg	-0.391*	-0.355ns	-0.2231ns	-0.2803ns	0.043741	0.069225	0.117527	0.156793
Spirochaetota	APmg_kg	-0.4348*	-0.4286*	-0.2868*	-0.3443ns	0.023431	0.0257	0.043893	0.078625
Spirochaetota	Ca2+cmol_kg	-0.3546ns	-0.361ns	-0.1986ns	-0.2403ns	0.06951	0.064298	0.163407	0.227364
Spirochaetota	Cation_exchange_capacity_CECcmol_kg	0.4254*	0.4309*	0.2868*	0.3541ns	0.026964	0.024841	0.043893	0.069976
Spirochaetota	Cl-cmol_kg	0.4405*	0.6022***	0.2964*	0.3438ns	0.021476	0.000889	0.03754	0.079142
Spirochaetota	CO₃²⁻mg_kg	0.2513ns	0.2659ns	0.1772ns	0.1533ns	0.206161	0.180005	0.213642	0.445344
Spirochaetota	DOC_mg_kg	-0.1485ns	-0.158ns	-0.0732ns	-0.0336ns	0.459841	0.431274	0.606905	0.867949
Spirochaetota	DOC_OM_	0.3711ns	0.0286ns	0.2408ns	0.4441*	0.056703	0.887472	0.093926	0.020295
Spirochaetota	DOC_SOC_	0.3624ns	0.0293ns	0.236ns	0.4349*	0.063189	0.884557	0.098603	0.023396
Spirochaetota	ECms_cm	0.4261*	0.5456**	0.2658ns	0.312ns	0.02669	0.003247	0.062122	0.113103
Spirochaetota	ESP_	0.4921**	0.5661**	0.299*	0.3486ns	0.009125	0.002086	0.035653	0.074746
Spirochaetota	Estimated_base_saturation_BSₑₛₜ_	0.0235ns	-0.1125ns	0.0549ns	0.0891ns	0.907405	0.576328	0.699592	0.658406
Spirochaetota	Ex-Na⁺cmoL_kg	0.4061*	0.5571**	0.2295ns	0.2956ns	0.035575	0.002539	0.107738	0.134434
Spirochaetota	HCO₃⁻mg_kg	0.3834*	0.4849*	0.2136ns	0.2686ns	0.048365	0.010359	0.133456	0.175481
Spirochaetota	Mg2+cmol_kg	0.4228*	0.4547*	0.2658ns	0.2964ns	0.028014	0.017187	0.062122	0.133236
Spirochaetota	Na+cmol_kg	0.3768ns	0.5409**	0.2197ns	0.2515ns	0.052683	0.003578	0.122713	0.20566
Spirochaetota	NH₄⁺-N_NO₃⁻-N	0.5419**	0.5712**	0.3944*	0.4007*	0.003505	0.001859	0.011928	0.038322
Spirochaetota	NH₄⁺-Nmg_kg	0.3768ns	0.6038***	0.2031ns	0.2484ns	0.052728	0.000854	0.156549	0.211475
Spirochaetota	NO₃⁻-Nmg_kg	-0.7537***	-0.4832*	-0.5363**	-0.7357***	0.000194	0.036083	0.002599	0.00033
Spirochaetota	OMg_kg	-0.3547ns	-0.2914ns	-0.2142ns	-0.276ns	0.069464	0.140332	0.1333	0.163415
Spirochaetota	pH	0.2574ns	0.2825ns	0.1747ns	0.1713ns	0.194836	0.153417	0.221457	0.392859
Spirochaetota	SAR	0.3725ns	0.5238**	0.2017ns	0.2583ns	0.055685	0.005047	0.157025	0.193339
Spirochaetota	SO42-cmol_kg	0.3681ns	0.5239**	0.1986ns	0.2742ns	0.058863	0.005038	0.163407	0.166409
Spirochaetota	Soil_water_content_	0.3787ns	0.5216**	0.2624ns	0.2698ns	0.051419	0.005266	0.06524	0.173451
Sumerlaeota	AKmg_kg	-0.0528ns	-0.2238ns	-0.0371ns	0.08ns	0.79357	0.261869	0.786293	0.691619
Sumerlaeota	ANmg_kg	-0.2332ns	-0.3747ns	-0.1369ns	0.0089ns	0.24165	0.054133	0.31689	0.965041
Sumerlaeota	APmg_kg	-0.3083ns	-0.4274*	-0.1852ns	-0.1001ns	0.117683	0.026173	0.183925	0.619271
Sumerlaeota	Ca2+cmol_kg	-0.2412ns	-0.2824ns	-0.1427ns	-0.0427ns	0.225543	0.153517	0.297147	0.832357
Sumerlaeota	Cation_exchange_capacity_CECcmol_kg	0.293ns	0.3655ns	0.1909ns	0.1398ns	0.137963	0.060836	0.170432	0.486742
Sumerlaeota	Cl-cmol_kg	0.3358ns	0.5856**	0.2282ns	0.1664ns	0.08679	0.001332	0.095293	0.406841
Sumerlaeota	CO₃²⁻mg_kg	0.1041ns	0.1523ns	0.0628ns	-0.0775ns	0.605322	0.448131	0.646427	0.700644
Sumerlaeota	DOC_mg_kg	-0.058ns	-0.0284ns	0.0199ns	0.0586ns	0.773848	0.888128	0.901444	0.771529
Sumerlaeota	DOC_OM_	0.3032ns	0.2548ns	0.2046ns	0.2308ns	0.124169	0.199584	0.138094	0.246804
Sumerlaeota	DOC_SOC_	0.3026ns	0.2556ns	0.1946ns	0.237ns	0.124931	0.198227	0.15604	0.233977
Sumerlaeota	ECms_cm	0.2723ns	0.4887**	0.1312ns	0.0782ns	0.169373	0.009685	0.337475	0.698395
Sumerlaeota	ESP_	0.3535ns	0.6179***	0.2023ns	-0.0256ns	0.070494	0.000594	0.145649	0.898979
Sumerlaeota	Estimated_base_saturation_BSₑₛₜ_	0.1239ns	0.0382ns	0.0883ns	0.1832ns	0.537975	0.849848	0.535285	0.3605
Sumerlaeota	Ex-Na⁺cmoL_kg	0.2913ns	0.5663**	0.2029ns	0.0104ns	0.14043	0.002075	0.138667	0.959012
Sumerlaeota	HCO₃⁻mg_kg	0.1935ns	0.4513*	0.094ns	-0.1178ns	0.333441	0.018148	0.508351	0.558333
Sumerlaeota	Mg2+cmol_kg	0.3709ns	0.5501**	0.2739*	0.123ns	0.056803	0.002954	0.045313	0.540944
Sumerlaeota	Na+cmol_kg	0.2686ns	0.4946**	0.1624ns	0.0525ns	0.175481	0.008733	0.245631	0.794799
Sumerlaeota	NH₄⁺-N_NO₃⁻-N	0.3581ns	0.5421**	0.2558ns	0.0763ns	0.066641	0.003487	0.089128	0.705194
Sumerlaeota	NH₄⁺-Nmg_kg	0.2521ns	0.5781**	0.1293ns	0.0416ns	0.204591	0.001587	0.347488	0.836936
Sumerlaeota	NO₃⁻-Nmg_kg	-0.4732*	-0.4374ns	-0.2882ns	-0.1466ns	0.040717	0.061072	0.08609	0.549196
Sumerlaeota	OMg_kg	-0.1847ns	-0.3041ns	-0.1114ns	0.015ns	0.356292	0.123017	0.415998	0.940955
Sumerlaeota	pH	0.1304ns	0.3368ns	0.1259ns	-0.0092ns	0.51679	0.085805	0.358691	0.963825
Sumerlaeota	SAR	0.2342ns	0.4462*	0.1312ns	0.0284ns	0.239753	0.019656	0.337475	0.888202
Sumerlaeota	SO42-cmol_kg	0.2497ns	0.497**	0.1255ns	0.0598ns	0.209019	0.008358	0.3589	0.766863
Sumerlaeota	Soil_water_content_	0.243ns	0.3978*	0.151ns	0.0464ns	0.222003	0.039885	0.281295	0.818242
Synergistota	AKmg_kg	-0.2015ns	-0.1952ns	-0.168ns	-0.0553ns	0.313534	0.329294	0.304223	0.784241
Synergistota	ANmg_kg	-0.1511ns	-0.1493ns	-0.1258ns	0.2919ns	0.451866	0.457239	0.441035	0.139625
Synergistota	APmg_kg	-0.1259ns	-0.1607ns	-0.1047ns	0.2491ns	0.531504	0.423303	0.520912	0.210243
Synergistota	Ca2+cmol_kg	-0.1511ns	-0.1884ns	-0.1258ns	0.221ns	0.451866	0.346618	0.441035	0.26788
Synergistota	Cation_exchange_capacity_CECcmol_kg	0.1763ns	0.2016ns	0.1466ns	-0.1795ns	0.379177	0.313277	0.368803	0.37035
Synergistota	Cl-cmol_kg	0.1259ns	0.0221ns	0.1048ns	-0.2684ns	0.53144	0.913055	0.520848	0.175923
Synergistota	CO₃²⁻mg_kg	0.2518ns	0.1775ns	0.2097ns	-0.0391ns	0.205098	0.375696	0.199115	0.846551
Synergistota	DOC_mg_kg	-0.3021ns	-0.1677ns	-0.2512ns	-0.0189ns	0.125579	0.402973	0.1234	0.925352
Synergistota	DOC_OM_	-0.2395ns	-0.1383ns	-0.2012ns	-0.3781ns	0.22884	0.49141	0.221947	0.051816
Synergistota	DOC_SOC_	-0.2393ns	-0.1375ns	-0.1997ns	-0.3662ns	0.22928	0.494109	0.222372	0.060321
Synergistota	ECms_cm	0.1511ns	0.1585ns	0.1258ns	-0.269ns	0.451866	0.429709	0.441035	0.174904
Synergistota	ESP_	0.2014ns	0.2255ns	0.1675ns	-0.3913*	0.313685	0.258013	0.304371	0.043538
Synergistota	Estimated_base_saturation_BSₑₛₜ_	-0.2518ns	-0.1743ns	-0.2094ns	-0.1996ns	0.205169	0.384592	0.199183	0.318115
Synergistota	Ex-Na⁺cmoL_kg	0.1763ns	0.2281ns	0.147ns	-0.2675ns	0.379029	0.252593	0.368657	0.17739
Synergistota	HCO₃⁻mg_kg	0.1763ns	0.2246ns	0.1466ns	-0.2619ns	0.379177	0.259974	0.368803	0.186943
Synergistota	Mg2+cmol_kg	0.2266ns	0.1746ns	0.1887ns	-0.2662ns	0.25561	0.383688	0.247816	0.179522
Synergistota	Na+cmol_kg	0.1511ns	0.1401ns	0.1256ns	-0.2332ns	0.451936	0.48595	0.441105	0.241724
Synergistota	NH₄⁺-N_NO₃⁻-N	0.2861ns	0.2852ns	0.2631ns	-0.3624ns	0.147942	0.149282	0.144579	0.063211
Synergistota	NH₄⁺-Nmg_kg	0.2773ns	0.2911ns	0.2323ns	-0.176ns	0.161463	0.14078	0.157426	0.379838
Synergistota	NO₃⁻-Nmg_kg	-0.0861ns	-0.1077ns	-0.0725ns	0.5294*	0.725854	0.660679	0.714761	0.019752
Synergistota	OMg_kg	-0.1385ns	-0.1575ns	-0.1155ns	0.1966ns	0.490773	0.432683	0.47997	0.325572
Synergistota	pH	0.0126ns	0.0521ns	0.0105ns	-0.2031ns	0.950282	0.796448	0.948792	0.309648
Synergistota	SAR	0.1511ns	0.145ns	0.1258ns	-0.21ns	0.451866	0.470411	0.441035	0.292999
Synergistota	SO42-cmol_kg	0.3274ns	0.352ns	0.2726ns	-0.0785ns	0.095534	0.071721	0.095058	0.697272
Synergistota	Soil_water_content_	0.0755ns	0.0737ns	0.0628ns	-0.2967ns	0.708059	0.715026	0.700116	0.13288
Tenericutes	AKmg_kg	0.2319ns	0.2367ns	0.1949ns	0.1554ns	0.24445	0.234578	0.229111	0.438876
Tenericutes	ANmg_kg	0.1505ns	0.1735ns	0.1272ns	0.428*	0.453537	0.386661	0.431734	0.025929
Tenericutes	APmg_kg	0.1344ns	0.1549ns	0.1121ns	0.3742ns	0.503918	0.440308	0.487919	0.054465
Tenericutes	Ca2+cmol_kg	0.1156ns	0.0778ns	0.0973ns	0.3572ns	0.565852	0.699826	0.547685	0.067384
Tenericutes	Cation_exchange_capacity_CECcmol_kg	-0.2231ns	-0.2ns	-0.1869ns	-0.348ns	0.263328	0.317186	0.247666	0.07529
Tenericutes	Cl-cmol_kg	-0.2729ns	-0.2416ns	-0.232ns	-0.3996*	0.168496	0.224799	0.151655	0.038899
Tenericutes	CO₃²⁻mg_kg	-0.1035ns	-0.133ns	-0.0823ns	-0.2635ns	0.607435	0.508418	0.610938	0.184224
Tenericutes	DOC_mg_kg	0.0444ns	0.037ns	0.0374ns	0.2131ns	0.82614	0.854466	0.817154	0.285953
Tenericutes	DOC_OM_	-0.2301ns	-0.1352ns	-0.189ns	-0.2332ns	0.248171	0.501455	0.247006	0.241692
Tenericutes	DOC_SOC_	-0.2299ns	-0.1347ns	-0.1877ns	-0.2223ns	0.248617	0.502868	0.247446	0.265028
Tenericutes	ECms_cm	-0.0054ns	-0.123ns	-0.0075ns	-0.3697ns	0.978766	0.541036	0.963112	0.057687
Tenericutes	ESP_	-0.0376ns	-0.1408ns	-0.0374ns	-0.5177**	0.852172	0.48365	0.817154	0.005678
Tenericutes	Estimated_base_saturation_BSₑₛₜ_	0.1532ns	0.1195ns	0.1271ns	0.0409ns	0.445489	0.552732	0.431806	0.839472
Tenericutes	Ex-Na⁺cmoL_kg	-0.0941ns	-0.1883ns	-0.0825ns	-0.4055*	0.640581	0.346918	0.610882	0.035868
Tenericutes	HCO₃⁻mg_kg	-0.0605ns	-0.125ns	-0.0523ns	-0.398*	0.764439	0.534548	0.746172	0.039754
Tenericutes	Mg2+cmol_kg	-0.0995ns	-0.1502ns	-0.0823ns	-0.4491*	0.621574	0.454712	0.610938	0.01878
Tenericutes	Na+cmol_kg	-0.0806ns	-0.1318ns	-0.0673ns	-0.3639ns	0.689282	0.512285	0.677283	0.062079
Tenericutes	NH₄⁺-N_NO₃⁻-N	-0.216ns	-0.2041ns	-0.1968ns	-0.5722**	0.279228	0.30708	0.270811	0.001818
Tenericutes	NH₄⁺-Nmg_kg	-0.2045ns	-0.2037ns	-0.1734ns	-0.4058*	0.306216	0.308038	0.287007	0.035713
Tenericutes	NO₃⁻-Nmg_kg	0.0431ns	0.0708ns	0.0363ns	0.5953**	0.861019	0.773433	0.855006	0.007171
Tenericutes	OMg_kg	0.1627ns	0.1935ns	0.1349ns	0.3402ns	0.417553	0.333589	0.405067	0.082556
Tenericutes	pH	-0.0807ns	-0.0276ns	-0.0676ns	-0.1961ns	0.689147	0.891477	0.677141	0.327032
Tenericutes	SAR	-0.0618ns	-0.1228ns	-0.0524ns	-0.337ns	0.759319	0.541826	0.746134	0.085579
Tenericutes	SO42-cmol_kg	-0.0618ns	-0.1418ns	-0.0524ns	-0.319ns	0.759319	0.480433	0.746134	0.104798
Tenericutes	Soil_water_content_	-0.1908ns	-0.1626ns	-0.157ns	-0.4054*	0.340326	0.417852	0.331513	0.03593
TX1A-33	AKmg_kg	-0.1001ns	-0.1093ns	-0.0804ns	0.0748ns	0.619223	0.587242	0.616877	0.710752
TX1A-33	ANmg_kg	0.0341ns	0.0228ns	0.0185ns	0.3908*	0.865837	0.910246	0.908103	0.043861
TX1A-33	APmg_kg	0.1118ns	0.1047ns	0.0925ns	0.3895*	0.578599	0.603315	0.563895	0.044618
TX1A-33	Ca2+cmol_kg	0.1348ns	0.1587ns	0.1049ns	0.337ns	0.502627	0.429228	0.51304	0.085579
TX1A-33	Cation_exchange_capacity_CECcmol_kg	-0.1398ns	-0.1082ns	-0.1171ns	-0.3626ns	0.486721	0.591209	0.46481	0.063026
TX1A-33	Cl-cmol_kg	-0.1354ns	-0.1673ns	-0.1049ns	-0.3996*	0.500839	0.404226	0.51304	0.038899
TX1A-33	CO₃²⁻mg_kg	-0.0867ns	0.022ns	-0.0679ns	-0.2586ns	0.667208	0.913419	0.672114	0.192794
TX1A-33	DOC_mg_kg	0.0643ns	-0.1029ns	0.0431ns	0.2045ns	0.749955	0.609666	0.787701	0.306172
TX1A-33	DOC_OM_	-0.1963ns	-0.1749ns	-0.1621ns	-0.2711ns	0.326466	0.382898	0.316504	0.171327
TX1A-33	DOC_SOC_	-0.1886ns	-0.174ns	-0.1547ns	-0.2596ns	0.346258	0.385399	0.335933	0.191026
TX1A-33	ECms_cm	-0.1398ns	-0.1346ns	-0.1049ns	-0.4076*	0.486653	0.50335	0.51304	0.034841
TX1A-33	ESP_	-0.1141ns	-0.1831ns	-0.0925ns	-0.5085**	0.570977	0.36057	0.563895	0.006756
TX1A-33	Estimated_base_saturation_BSₑₛₜ_	0.1314ns	0.034ns	0.1048ns	0.0531ns	0.513483	0.866297	0.513107	0.792464
TX1A-33	Ex-Na⁺cmoL_kg	-0.1027ns	-0.1746ns	-0.0742ns	-0.4027*	0.610394	0.383653	0.644226	0.037264
TX1A-33	HCO₃⁻mg_kg	-0.1258ns	-0.1832ns	-0.0925ns	-0.4096*	0.531716	0.360339	0.563895	0.033838
TX1A-33	Mg2+cmol_kg	-0.1365ns	-0.0863ns	-0.1049ns	-0.4558*	0.497274	0.668552	0.51304	0.016875
TX1A-33	Na+cmol_kg	-0.0967ns	-0.1328ns	-0.0678ns	-0.3498ns	0.63118	0.509126	0.672163	0.073665
TX1A-33	NH₄⁺-N_NO₃⁻-N	-0.1204ns	-0.2032ns	-0.1033ns	-0.5352**	0.549565	0.309473	0.559812	0.004022
TX1A-33	NH₄⁺-Nmg_kg	0.0263ns	-0.1843ns	0.0311ns	-0.3429ns	0.896347	0.357441	0.847298	0.079989
TX1A-33	NO₃⁻-Nmg_kg	0.3096ns	0.2853ns	0.247ns	0.619**	0.197082	0.236461	0.207539	0.004719
TX1A-33	OMg_kg	0.1421ns	0.0256ns	0.1051ns	0.3243ns	0.47957	0.899265	0.512974	0.098904
TX1A-33	pH	0.0495ns	0.051ns	0.0371ns	-0.2077ns	0.806249	0.800634	0.817365	0.298625
TX1A-33	SAR	-0.1686ns	-0.1613ns	-0.1234ns	-0.3499ns	0.40043	0.421546	0.441572	0.073618
TX1A-33	SO42-cmol_kg	-0.1306ns	-0.108ns	-0.1111ns	-0.3621ns	0.516134	0.591771	0.488568	0.063461
TX1A-33	Soil_water_content_	-0.0481ns	-0.0586ns	-0.0431ns	-0.3919*	0.811709	0.771406	0.787701	0.043183
unclassified	AKmg_kg	-0.0162ns	-0.1926ns	0.0086ns	0.1166ns	0.936145	0.335913	0.950111	0.562326
unclassified	ANmg_kg	-0.3761ns	-0.3061ns	-0.1997ns	-0.0812ns	0.053161	0.120438	0.1444	0.687189
unclassified	APmg_kg	-0.4225*	-0.4238*	-0.2707*	-0.1886ns	0.028144	0.027583	0.049345	0.346018
unclassified	Ca2+cmol_kg	-0.3035ns	-0.3288ns	-0.1598ns	-0.0113ns	0.123857	0.094026	0.242936	0.955406
unclassified	Cation_exchange_capacity_CECcmol_kg	0.4078*	0.3919*	0.2764*	0.2106ns	0.034722	0.043233	0.044581	0.291641
unclassified	Cl-cmol_kg	0.3548ns	0.4226*	0.1883ns	0.0449ns	0.069415	0.028095	0.168761	0.824101
unclassified	CO₃²⁻mg_kg	0.2097ns	0.2028ns	0.1255ns	0.0031ns	0.293717	0.310356	0.3589	0.987942
unclassified	DOC_mg_kg	-0.1789ns	-0.1255ns	-0.0883ns	0.0177ns	0.372007	0.532782	0.535285	0.930156
unclassified	DOC_OM_	0.269ns	0.0195ns	0.1989ns	0.2357ns	0.174865	0.923052	0.149541	0.23665
unclassified	DOC_SOC_	0.2626ns	0.0197ns	0.1888ns	0.2388ns	0.185671	0.922222	0.168576	0.230273
unclassified	ECms_cm	0.3828*	0.4894**	0.2225ns	0.0885ns	0.048724	0.009572	0.103862	0.660558
unclassified	ESP_	0.4634*	0.608***	0.2422ns	0.0647ns	0.014924	0.000767	0.079819	0.74845
unclassified	Estimated_base_saturation_BSₑₛₜ_	-0.0201ns	-0.0302ns	-0.0085ns	0.0031ns	0.92055	0.881007	0.967075	0.987944
unclassified	Ex-Na⁺cmoL_kg	0.3911*	0.5497**	0.2143ns	0.0867ns	0.043647	0.002974	0.117771	0.667132
unclassified	HCO₃⁻mg_kg	0.3779ns	0.4998**	0.2023ns	0.0653ns	0.05196	0.007942	0.145649	0.746153
unclassified	Mg2+cmol_kg	0.4418*	0.4496*	0.2682*	0.1499ns	0.021056	0.018622	0.049992	0.455497
unclassified	Na+cmol_kg	0.3394ns	0.4613*	0.1909ns	0.0659ns	0.083244	0.015444	0.170432	0.743859
unclassified	NH₄⁺-N_NO₃⁻-N	0.4605*	0.6562***	0.3103*	0.0268ns	0.015637	0.000202	0.039143	0.894599
unclassified	NH₄⁺-Nmg_kg	0.3649ns	0.6661***	0.2098ns	0.0877ns	0.061311	0.000149	0.1275	0.663575
unclassified	NO₃⁻-Nmg_kg	-0.6435**	-0.5676*	-0.3824*	-0.23ns	0.00295	0.01125	0.022795	0.343445
unclassified	OMg_kg	-0.3576ns	-0.2793ns	-0.22ns	-0.1921ns	0.067089	0.158245	0.108294	0.337191
unclassified	pH	0.2385ns	0.2785ns	0.1431ns	0.178ns	0.230888	0.159539	0.296936	0.374278
unclassified	SAR	0.3358ns	0.4501*	0.1883ns	0.0901ns	0.08679	0.018495	0.168761	0.655059
unclassified	SO42-cmol_kg	0.4073*	0.5845**	0.2796*	0.2091ns	0.034991	0.001368	0.041009	0.295157
unclassified	Soil_water_content_	0.4139*	0.4832*	0.2934*	0.1661ns	0.031846	0.010665	0.032513	0.407787
Verrucomicrobiota	AKmg_kg	0.0763ns	0.1107ns	0.0714ns	0.2098ns	0.705106	0.58241	0.602089	0.293642
Verrucomicrobiota	ANmg_kg	0.1646ns	0.273ns	0.1084ns	0.5361**	0.412098	0.168212	0.428154	0.003947
Verrucomicrobiota	APmg_kg	0.1233ns	0.1965ns	0.0598ns	0.4866*	0.539995	0.326002	0.679601	0.010064
Verrucomicrobiota	Ca2+cmol_kg	0.182ns	0.3479ns	0.1198ns	0.5178**	0.363692	0.075329	0.38116	0.00567
Verrucomicrobiota	Cation_exchange_capacity_CECcmol_kg	-0.2271ns	-0.3507ns	-0.1339ns	-0.5098**	0.254619	0.072933	0.340955	0.006603
Verrucomicrobiota	Cl-cmol_kg	-0.1765ns	-0.1827ns	-0.1027ns	-0.5318**	0.378604	0.361825	0.452862	0.004303
Verrucomicrobiota	CO₃²⁻mg_kg	-0.102ns	-0.3416ns	-0.0571ns	-0.367ns	0.612788	0.08117	0.676657	0.059716
Verrucomicrobiota	DOC_mg_kg	0.3443ns	0.5089**	0.2422ns	0.4878**	0.078625	0.006716	0.079819	0.00985
Verrucomicrobiota	DOC_OM_	0.3766ns	0.3586ns	0.2968*	0.1021ns	0.052848	0.066206	0.031454	0.612351
Verrucomicrobiota	DOC_SOC_	0.3817*	0.3606ns	0.3033*	0.1154ns	0.049433	0.064664	0.027021	0.566394
Verrucomicrobiota	ECms_cm	-0.2681ns	-0.2377ns	-0.1712ns	-0.6091***	0.176434	0.23249	0.210903	0.000747
Verrucomicrobiota	ESP_	-0.08ns	-0.074ns	-0.0313ns	-0.6545***	0.691709	0.713907	0.836467	0.000213
Verrucomicrobiota	Estimated_base_saturation_BSₑₛₜ_	0.3889*	0.4797*	0.265ns	0.3101ns	0.044983	0.011332	0.05452	0.115405
Verrucomicrobiota	Ex-Na⁺cmoL_kg	-0.2104ns	-0.2014ns	-0.1571ns	-0.6027***	0.292206	0.313719	0.251349	0.000877
Verrucomicrobiota	HCO₃⁻mg_kg	-0.2796ns	-0.3128ns	-0.1738ns	-0.6557***	0.157803	0.112177	0.213203	0.000205
Verrucomicrobiota	Mg2+cmol_kg	-0.1093ns	-0.1731ns	-0.0571ns	-0.5508**	0.587352	0.387759	0.676657	0.002911
Verrucomicrobiota	Na+cmol_kg	-0.1667ns	-0.2475ns	-0.1168ns	-0.533**	0.406041	0.213294	0.407983	0.004205
Verrucomicrobiota	NH₄⁺-N_NO₃⁻-N	-0.0568ns	-0.1526ns	-0.0239ns	-0.6422***	0.778321	0.447401	0.87393	0.000304
Verrucomicrobiota	NH₄⁺-Nmg_kg	-0.1091ns	-0.133ns	-0.0603ns	-0.5134**	0.588059	0.508545	0.661081	0.006169
Verrucomicrobiota	NO₃⁻-Nmg_kg	-0.101ns	0.0145ns	-0.0529ns	0.6181**	0.680871	0.953106	0.752567	0.004796
Verrucomicrobiota	OMg_kg	0.2522ns	0.2309ns	0.1914ns	0.4879**	0.204382	0.246636	0.162308	0.009824
Verrucomicrobiota	pH	-0.0638ns	-0.1218ns	-0.0572ns	-0.1732ns	0.751789	0.545097	0.676525	0.38774
Verrucomicrobiota	SAR	-0.24ns	-0.2812ns	-0.1598ns	-0.5572**	0.227973	0.155406	0.242936	0.002536
Verrucomicrobiota	SO42-cmol_kg	-0.2592ns	-0.236ns	-0.1084ns	-0.5694**	0.191708	0.235894	0.428154	0.001937
Verrucomicrobiota	Soil_water_content_	-0.1703ns	-0.2824ns	-0.1054ns	-0.5012**	0.395652	0.153593	0.456649	0.007738
WPS-2	AKmg_kg	0.2973ns	0.2449ns	0.2206ns	0.3072ns	0.132099	0.218261	0.147421	0.119101
WPS-2	ANmg_kg	0.4024*	0.4709*	0.3039*	0.5428**	0.03746	0.013175	0.045732	0.003438
WPS-2	APmg_kg	0.4238*	0.4126*	0.3338*	0.5317**	0.027611	0.032449	0.028002	0.00431
WPS-2	Ca2+cmol_kg	0.2408ns	0.1937ns	0.1823ns	0.4051*	0.226227	0.332968	0.230639	0.036052
WPS-2	Cation_exchange_capacity_CECcmol_kg	-0.5351**	-0.4594*	-0.3945**	-0.5818**	0.00403	0.015926	0.009411	0.001456
WPS-2	Cl-cmol_kg	-0.5252**	-0.371ns	-0.3761*	-0.6033***	0.004912	0.056752	0.013423	0.000865
WPS-2	CO₃²⁻mg_kg	-0.3121ns	-0.3741ns	-0.2431ns	-0.3865*	0.112942	0.054585	0.10998	0.046429
WPS-2	DOC_mg_kg	0.2906ns	0.3586ns	0.2276ns	0.348ns	0.141373	0.066223	0.1341	0.07529
WPS-2	DOC_OM_	-0.0117ns	-0.0223ns	-0.0153ns	-0.099ns	0.953986	0.912035	0.92032	0.623092
WPS-2	DOC_SOC_	-0.0171ns	-0.0227ns	-0.0229ns	-0.1014ns	0.932519	0.910592	0.88085	0.614819
WPS-2	ECms_cm	-0.3143ns	-0.3419ns	-0.2431ns	-0.4796*	0.110312	0.080934	0.10998	0.011356
WPS-2	ESP_	-0.195ns	-0.2982ns	-0.1593ns	-0.4457*	0.329782	0.130833	0.294321	0.019818
WPS-2	Estimated_base_saturation_BSₑₛₜ_	0.2477ns	0.2935ns	0.1821ns	0.2002ns	0.212844	0.137251	0.230721	0.316607
WPS-2	Ex-Na⁺cmoL_kg	-0.3886*	-0.3964*	-0.3119*	-0.5176**	0.045153	0.040657	0.040544	0.005695
WPS-2	HCO₃⁻mg_kg	-0.3848*	-0.433*	-0.3035*	-0.511**	0.047456	0.024066	0.04577	0.006453
WPS-2	Mg2+cmol_kg	-0.3815*	-0.4297*	-0.3001*	-0.5453**	0.049618	0.025292	0.048509	0.003268
WPS-2	Na+cmol_kg	-0.3059ns	-0.3365ns	-0.2352ns	-0.4493*	0.120702	0.086137	0.121606	0.01871
WPS-2	NH₄⁺-N_NO₃⁻-N	-0.2834ns	-0.322ns	-0.2316ns	-0.5405**	0.151947	0.101387	0.167451	0.00361
WPS-2	NH₄⁺-Nmg_kg	-0.404*	-0.3459ns	-0.3099*	-0.5424**	0.036616	0.077161	0.042876	0.003468
WPS-2	NO₃⁻-Nmg_kg	0.0591ns	0.1065ns	0.0568ns	0.4363ns	0.81013	0.664442	0.766403	0.061797
WPS-2	OMg_kg	0.3875*	0.4149*	0.2929ns	0.458*	0.045813	0.031395	0.054446	0.016285
WPS-2	pH	-0.1385ns	-0.3253ns	-0.1105ns	-0.1884ns	0.49095	0.097791	0.468772	0.346588
WPS-2	SAR	-0.2507ns	-0.3073ns	-0.1899ns	-0.4027*	0.207273	0.11898	0.211789	0.037296
WPS-2	SO42-cmol_kg	-0.4471*	-0.3778ns	-0.3381*	-0.5569**	0.019372	0.052006	0.026242	0.002553
WPS-2	Soil_water_content_	-0.4627*	-0.4866*	-0.3642*	-0.5513**	0.015091	0.010062	0.01653	0.002878
WS2	AKmg_kg	0.2245ns	-0.0971ns	0.1773ns	0.1811ns	0.260341	0.629873	0.217276	0.366078
WS2	ANmg_kg	0.458*	-0.0285ns	0.3076*	0.5004**	0.016283	0.887673	0.032153	0.007858
WS2	APmg_kg	0.4772*	-0.0065ns	0.3289*	0.4951**	0.011831	0.974451	0.021817	0.008645
WS2	Ca2+cmol_kg	0.4925**	-0.0141ns	0.3604*	0.4934**	0.009064	0.944511	0.012059	0.008922
WS2	Cation_exchange_capacity_CECcmol_kg	-0.3483ns	0.0558ns	-0.1861ns	-0.3736ns	0.075024	0.782196	0.194209	0.054891
WS2	Cl-cmol_kg	-0.3923*	-0.1836ns	-0.2579ns	-0.4412*	0.04299	0.359236	0.072457	0.021255
WS2	CO₃²⁻mg_kg	-0.2405ns	0.1125ns	-0.1709ns	-0.2378ns	0.226807	0.576391	0.233938	0.232267
WS2	DOC_mg_kg	0.1903ns	-0.134ns	0.1489ns	0.174ns	0.341827	0.505258	0.298999	0.385416
WS2	DOC_OM_	-0.2715ns	-0.178ns	-0.1632ns	-0.3479ns	0.170652	0.374327	0.25971	0.075409
WS2	DOC_SOC_	-0.2726ns	-0.1767ns	-0.162ns	-0.3451ns	0.168995	0.377868	0.260251	0.077916
WS2	ECms_cm	-0.3654ns	-0.0107ns	-0.2175ns	-0.417*	0.060894	0.957818	0.129798	0.030453
WS2	ESP_	-0.5139**	-0.0267ns	-0.3847**	-0.5781**	0.006108	0.894715	0.007296	0.001585
WS2	Estimated_base_saturation_BSₑₛₜ_	0.1523ns	-0.1088ns	0.1117ns	0.083ns	0.448127	0.589219	0.436017	0.680542
WS2	Ex-Na⁺cmoL_kg	-0.4186*	0.0042ns	-0.3111*	-0.4605*	0.029784	0.983499	0.030421	0.015652
WS2	HCO₃⁻mg_kg	-0.4437*	0.0058ns	-0.304*	-0.4737*	0.020424	0.977018	0.033969	0.012553
WS2	Mg2+cmol_kg	-0.3401ns	0.0492ns	-0.2206ns	-0.4079*	0.082589	0.807329	0.124406	0.034692
WS2	Na+cmol_kg	-0.4418*	-0.0514ns	-0.3413*	-0.4512*	0.021033	0.798835	0.017309	0.018176
WS2	NH₄⁺-N_NO₃⁻-N	-0.4635*	0.0286ns	-0.3639*	-0.5451**	0.014901	0.887336	0.021322	0.00328
WS2	NH₄⁺-Nmg_kg	-0.4113*	0.04ns	-0.2816ns	-0.4303*	0.033055	0.842789	0.051183	0.025082
WS2	NO₃⁻-Nmg_kg	0.5938**	0.1779ns	0.4317*	0.6629**	0.007349	0.466186	0.016509	0.001981
WS2	OMg_kg	0.3601ns	-0.0597ns	0.224ns	0.3676ns	0.065041	0.767559	0.119118	0.059219
WS2	pH	-0.4487*	-0.0886ns	-0.3365*	-0.4144*	0.018904	0.660307	0.019377	0.031621
WS2	SAR	-0.4893**	-0.0547ns	-0.3697*	-0.4824*	0.009588	0.78643	0.010015	0.010829
WS2	SO42-cmol_kg	-0.3366ns	0.1631ns	-0.1957ns	-0.3529ns	0.085981	0.416307	0.172754	0.070969
WS2	Soil_water_content_	-0.4216*	-0.0776ns	-0.2606ns	-0.4615*	0.0285	0.700578	0.069138	0.015379
WS4	AKmg_kg	0.1001ns	0.0112ns	0.0804ns	0.2058ns	0.619223	0.955749	0.616877	0.30308
WS4	ANmg_kg	0.0805ns	0.032ns	0.0555ns	0.3737ns	0.689625	0.874282	0.729122	0.054851
WS4	APmg_kg	-0.005ns	-0.0512ns	-0.0062ns	0.2918ns	0.980122	0.799598	0.969312	0.139688
WS4	Ca2+cmol_kg	-0.033ns	-0.0018ns	-0.0309ns	0.2583ns	0.870199	0.992834	0.84744	0.193339
WS4	Cation_exchange_capacity_CECcmol_kg	-0.0962ns	-0.0417ns	-0.0801ns	-0.3694ns	0.633164	0.83655	0.616988	0.057951
WS4	Cl-cmol_kg	-0.0263ns	0.0378ns	-0.0185ns	-0.3477ns	0.896441	0.851394	0.908103	0.075516
WS4	CO₃²⁻mg_kg	-0.1566ns	-0.019ns	-0.1296ns	-0.3053ns	0.435326	0.925198	0.419079	0.121492
WS4	DOC_mg_kg	0.0089ns	0.0064ns	0.0062ns	0.177ns	0.964669	0.974659	0.969312	0.377003
WS4	DOC_OM_	-0.0574ns	-0.1048ns	-0.0499ns	-0.203ns	0.776113	0.602997	0.757926	0.309938
WS4	DOC_SOC_	-0.0649ns	-0.1052ns	-0.0557ns	-0.1991ns	0.747738	0.601464	0.729039	0.319402
WS4	ECms_cm	0.0282ns	0.0663ns	0.0247ns	-0.3254ns	0.888775	0.742297	0.877682	0.097621
WS4	ESP_	0.1331ns	0.0481ns	0.1048ns	-0.2961ns	0.508074	0.811522	0.513107	0.133718
WS4	Estimated_base_saturation_BSₑₛₜ_	0.1594ns	0.1705ns	0.1294ns	0.1569ns	0.427139	0.395277	0.419153	0.434479
WS4	Ex-Na⁺cmoL_kg	0.033ns	-0.0214ns	0.0309ns	-0.302ns	0.870179	0.91551	0.847416	0.125793
WS4	HCO₃⁻mg_kg	-0.0145ns	-0.0546ns	-0.0062ns	-0.3162ns	0.942616	0.786825	0.969312	0.108049
WS4	Mg2+cmol_kg	0.0934ns	0.1191ns	0.0802ns	-0.2873ns	0.643068	0.553953	0.616933	0.146232
WS4	Na+cmol_kg	0.0503ns	0.0167ns	0.0431ns	-0.2625ns	0.803116	0.934116	0.787701	0.18588
WS4	NH₄⁺-N_NO₃⁻-N	-0.0275ns	-0.0558ns	-0.0221ns	-0.4582*	0.891546	0.78216	0.90056	0.016236
WS4	NH₄⁺-Nmg_kg	-0.0328ns	-0.0492ns	-0.0249ns	-0.349ns	0.871173	0.80739	0.877567	0.074414
WS4	NO₃⁻-Nmg_kg	0.1597ns	0.1485ns	0.13ns	0.5487*	0.51359	0.543964	0.507108	0.014977
WS4	OMg_kg	0.1513ns	0.0354ns	0.1236ns	0.3814*	0.451184	0.86091	0.441499	0.049668
WS4	pH	0.0243ns	0.0746ns	0.0248ns	-0.2089ns	0.904088	0.711576	0.877644	0.295728
WS4	SAR	0.005ns	-0.0066ns	0.0062ns	-0.2739ns	0.980119	0.974086	0.969307	0.166901
WS4	SO42-cmol_kg	-0.1331ns	-0.0604ns	-0.1049ns	-0.3532ns	0.508009	0.764857	0.51304	0.070708
WS4	Soil_water_content_	0.0459ns	0.0177ns	0.0431ns	-0.2503ns	0.820323	0.930047	0.787701	0.207943
Zixibacteria	AKmg_kg	-0.1363ns	0.1545ns	-0.1352ns	-0.1441ns	0.497764	0.441672	0.387174	0.473249
Zixibacteria	ANmg_kg	-0.38ns	0.1417ns	-0.3106*	-0.1997ns	0.050585	0.480815	0.046745	0.31804
Zixibacteria	APmg_kg	-0.3262ns	-0.0616ns	-0.2472ns	-0.1734ns	0.096762	0.760169	0.112999	0.387112
Zixibacteria	Ca2+cmol_kg	-0.3435ns	0.0548ns	-0.2701ns	-0.2113ns	0.079406	0.786129	0.08377	0.290137
Zixibacteria	Cation_exchange_capacity_CECcmol_kg	0.2684ns	-0.1018ns	0.2203ns	0.1239ns	0.1759	0.613434	0.157961	0.537975
Zixibacteria	Cl-cmol_kg	0.2877ns	-0.0149ns	0.2386ns	0.1078ns	0.145619	0.941048	0.126642	0.592613
Zixibacteria	CO₃²⁻mg_kg	0.1569ns	-0.1236ns	0.1395ns	0.0684ns	0.434616	0.539233	0.371627	0.734663
Zixibacteria	DOC_mg_kg	-0.286ns	0.2297ns	-0.2292ns	-0.2662ns	0.148152	0.249134	0.141672	0.179591
Zixibacteria	DOC_OM_	0.0046ns	0.1186ns	0.0045ns	-0.2247ns	0.981758	0.555642	0.976978	0.259892
Zixibacteria	DOC_SOC_	0.0096ns	0.1192ns	0.0045ns	-0.2064ns	0.961903	0.553557	0.977	0.30154
Zixibacteria	ECms_cm	0.341ns	0.0023ns	0.2611ns	0.1615ns	0.081778	0.990819	0.094607	0.420944
Zixibacteria	ESP_	0.5359**	0.2425ns	0.4091**	0.2753ns	0.003963	0.2229	0.008736	0.164521
Zixibacteria	Estimated_base_saturation_BSₑₛₜ_	-0.0612ns	0.4232*	-0.0584ns	-0.1496ns	0.761624	0.02785	0.707957	0.456495
Zixibacteria	Ex-Na⁺cmoL_kg	0.3909*	0.0561ns	0.3201*	0.2205ns	0.043771	0.781023	0.040699	0.269163
Zixibacteria	HCO₃⁻mg_kg	0.3162ns	0.0539ns	0.2562ns	0.1239ns	0.108127	0.789356	0.100489	0.537975
Zixibacteria	Mg2+cmol_kg	0.4563*	0.0903ns	0.3646*	0.2778ns	0.016743	0.654078	0.019572	0.160591
Zixibacteria	Na+cmol_kg	0.3682ns	0.0017ns	0.2922ns	0.2302ns	0.058822	0.993274	0.061067	0.248116
Zixibacteria	NH₄⁺-N_NO₃⁻-N	0.5101**	0.0951ns	0.425*	0.2144ns	0.006564	0.637186	0.013657	0.28287
Zixibacteria	NH₄⁺-Nmg_kg	0.3929*	0.0662ns	0.3083*	0.2435ns	0.042624	0.742906	0.049795	0.220896
Zixibacteria	NO₃⁻-Nmg_kg	-0.5255*	-0.389ns	-0.4042*	-0.1791ns	0.020842	0.099728	0.032362	0.463155
Zixibacteria	OMg_kg	-0.2643ns	0.1213ns	-0.2209ns	-0.1166ns	0.182871	0.546781	0.157823	0.562326
Zixibacteria	pH	0.1305ns	0.0073ns	0.0813ns	-0.0192ns	0.516566	0.970994	0.603803	0.924116
Zixibacteria	SAR	0.3523ns	-0.0126ns	0.2656ns	0.2271ns	0.071513	0.950377	0.089056	0.254544
Zixibacteria	SO42-cmol_kg	0.3573ns	-0.0023ns	0.2926ns	0.2586ns	0.067282	0.990953	0.061024	0.192794
Zixibacteria	Soil_water_content_	0.4554*	0.101ns	0.3461*	0.3291ns	0.016989	0.61619	0.026501	0.093742
